# Supplementary material for: Speed Constancy or Only Slowness: What Drives the Kappa Effect
Source: PLoS One. 2016 Apr 21;11(4):e0154013. doi: 10.1371/journal.pone.0154013 (PMC4839579; doi:10.1371/journal.pone.0154013)
Supplement: S1 Data — (XLS) [file pone.0154013.s002.xls]

## Sheet: KappaExp3-12-1
Subject number	Block number	Trial number	Sample time interval (s)	Horizontal distance between two circles (i*1.414 deg)	Production time (s)
1	1	1	0.8	12	0.996
1	1	2	0.8	9	1.044
1	1	3	0.8	2	0.991
1	1	4	0.8	3	0.98
1	1	5	0.8	1	1.076
1	1	6	0.8	3	1.27
1	1	7	0.8	14	1.111
1	1	8	0.8	8	0.785
1	1	9	0.8	16	1.145
1	1	10	0.8	8	0.976
1	1	11	0.8	14	1.062
1	1	12	0.8	11	1.057
1	1	13	0.8	10	1.076
1	1	14	0.8	12	0.879
1	1	15	0.8	16	1.106
1	1	16	0.8	3	1.107
1	1	17	0.8	0	1.069
1	1	18	0.8	11	1.088
1	1	19	0.8	15	1.242
1	1	20	0.8	5	1.27
1	1	21	0.8	14	1.44
1	1	22	0.8	0	0.896
1	1	23	0.8	9	1.09
1	1	24	0.8	16	1.386
1	1	25	0.8	13	1.04
1	1	26	0.8	6	1.004
1	1	27	0.8	1	1.009
1	1	28	0.8	13	1.719
1	1	29	0.8	13	1.601
1	1	30	0.8	6	0.996
1	1	31	0.8	11	0.988
1	1	32	0.8	0	0.945
1	1	33	0.8	9	1.599
1	1	34	0.8	5	0.915
1	1	35	0.8	10	1.086
1	1	36	0.8	2	0.974
1	1	37	0.8	13	1.567
1	1	38	0.8	14	1.166
1	1	39	0.8	4	0.942
1	1	40	0.8	7	1.854
1	1	41	0.8	5	1.066
1	1	42	0.8	11	1.078
1	1	43	0.8	16	1.049
1	1	44	0.8	14	0.997
1	1	45	0.8	14	0.987
1	1	46	0.8	16	1.112
1	1	47	0.8	7	1.781
1	1	48	0.8	7	1.608
1	1	49	0.8	6	1.06
1	1	50	0.8	5	1.031
1	1	51	0.8	6	1.077
1	1	52	0.8	12	1.279
1	1	53	0.8	10	1.081
1	1	54	0.8	13	1.147
1	1	55	0.8	4	0.86
1	1	56	0.8	3	0.864
1	1	57	0.8	0	0.843
1	1	58	0.8	8	1.336
1	1	59	0.8	10	1.032
1	1	60	0.8	3	0.749
1	1	61	0.8	9	1.55
1	1	62	0.8	15	1.039
1	1	63	0.8	5	0.827
1	1	64	0.8	7	1.544
1	1	65	0.8	14	1.473
1	1	66	0.8	7	1.288
1	1	67	0.8	16	1.489
1	1	68	0.8	15	1.195
1	1	69	0.8	8	0.727
1	1	70	0.8	3	0.913
1	1	71	0.8	15	1.084
1	1	72	0.8	2	0.958
1	1	73	0.8	12	1.095
1	1	74	0.8	14	1.16
1	1	75	0.8	16	1.23
1	1	76	0.8	14	0.971
1	1	77	0.8	1	0.754
1	1	78	0.8	12	0.969
1	1	79	0.8	3	0.97
1	1	80	0.8	11	1.121
1	1	81	0.8	4	0.907
1	1	82	0.8	10	0.948
1	1	83	0.8	9	1.853
1	1	84	0.8	7	1.197
1	1	85	0.8	1	0.86
1	1	86	0.8	15	0.871
1	1	87	0.8	4	0.826
1	1	88	0.8	15	0.872
1	1	89	0.8	5	0.834
1	1	90	0.8	6	0.871
1	1	91	0.8	14	1.098
1	1	92	0.8	10	1.061
1	1	93	0.8	9	0.792
1	1	94	0.8	11	1.055
1	1	95	0.8	0	0.818
1	1	96	0.8	6	0.847
1	1	97	0.8	8	0.98
1	1	98	0.8	13	0.97
1	1	99	0.8	8	0.825
1	1	100	0.8	9	0.758
1	1	101	0.8	16	0.934
1	1	102	0.8	13	0.982
1	1	103	0.8	8	0.909
1	1	104	0.8	5	0.736
1	1	105	0.8	10	0.937
1	1	106	0.8	7	1.301
1	1	107	0.8	13	0.968
1	1	108	0.8	0	0.926
1	1	109	0.8	4	0.943
1	1	110	0.8	10	0.984
1	1	111	0.8	5	0.87
1	1	112	0.8	2	0.641
1	1	113	0.8	1	0.798
1	1	114	0.8	2	1.148
1	1	115	0.8	4	1.085
1	1	116	0.8	10	1.159
1	1	117	0.8	3	0.928
1	1	118	0.8	6	0.841
1	1	119	0.8	2	0.734
1	1	120	0.8	4	1.127
1	1	121	0.8	2	0.824
1	1	122	0.8	10	0.846
1	1	123	0.8	5	0.786
1	1	124	0.8	8	0.825
1	1	125	0.8	4	0.783
1	1	126	0.8	8	0.822
1	1	127	0.8	2	0.812
1	1	128	0.8	4	0.913
1	1	129	0.8	12	0.956
1	1	130	0.8	9	1.027
1	1	131	0.8	15	1.04
1	1	132	0.8	1	0.916
1	1	133	0.8	9	1.246
1	1	134	0.8	4	0.817
1	1	135	0.8	12	0.959
1	1	136	0.8	1	0.734
1	1	137	0.8	7	0.921
1	1	138	0.8	12	0.993
1	1	139	0.8	3	0.883
1	1	140	0.8	11	1.053
1	1	141	0.8	7	0.81
1	1	142	0.8	6	0.881
1	1	143	0.8	2	0.827
1	1	144	0.8	13	0.906
1	1	145	0.8	12	0.868
1	1	146	0.8	13	0.831
1	1	147	0.8	6	0.812
1	1	148	0.8	15	1.242
1	1	149	0.8	15	0.829
1	1	150	0.8	12	1.155
1	1	151	0.8	11	1.161
1	1	152	0.8	0	0.848
1	1	153	0.8	1	1.029
1	1	154	0.8	8	0.994
1	1	155	0.8	7	1.184
1	1	156	0.8	2	0.982
1	1	157	0.8	9	1.436
1	1	158	0.8	16	1.294
1	1	159	0.8	15	1.137
1	1	160	0.8	3	0.881
1	1	161	0.8	16	1.26
1	1	162	0.8	1	0.912
1	1	163	0.8	0	0.969
1	1	164	0.8	6	1.224
1	1	165	0.8	1	0.877
1	1	166	0.8	5	1.024
1	1	167	0.8	11	1.212
1	1	168	0.8	0	0.849
1	1	169	0.8	0	0.91
1	1	170	0.8	11	1.318
1	2	1	0.8	0	0.83
1	2	2	0.8	16	0.859
1	2	3	0.8	12	0.927
1	2	4	0.8	7	0.912
1	2	5	0.8	10	1.185
1	2	6	0.8	8	0.991
1	2	7	0.8	13	1.031
1	2	8	0.8	0	0.923
1	2	9	0.8	12	1.044
1	2	10	0.8	15	1.232
1	2	11	0.8	13	1.004
1	2	12	0.8	1	0.962
1	2	13	0.8	14	1.249
1	2	14	0.8	6	0.98
1	2	15	0.8	13	1.131
1	2	16	0.8	9	0.859
1	2	17	0.8	16	1.095
1	2	18	0.8	9	0.921
1	2	19	0.8	5	1.322
1	2	20	0.8	6	1.001
1	2	21	0.8	14	1.184
1	2	22	0.8	9	1.241
1	2	23	0.8	13	1.178
1	2	24	0.8	16	1.065
1	2	25	0.8	12	1.132
1	2	26	0.8	0	1.182
1	2	27	0.8	4	1.068
1	2	28	0.8	14	1.173
1	2	29	0.8	11	1.013
1	2	30	0.8	1	0.954
1	2	31	0.8	5	1.05
1	2	32	0.8	1	1.005
1	2	33	0.8	4	0.956
1	2	34	0.8	10	1.059
1	2	35	0.8	16	1.157
1	2	36	0.8	3	1.045
1	2	37	0.8	6	0.85
1	2	38	0.8	4	1.007
1	2	39	0.8	4	0.997
1	2	40	0.8	4	0.955
1	2	41	0.8	8	1.542
1	2	42	0.8	7	0.974
1	2	43	0.8	11	1.101
1	2	44	0.8	5	0.935
1	2	45	0.8	9	1.109
1	2	46	0.8	5	1.223
1	2	47	0.8	6	1.179
1	2	48	0.8	15	1.233
1	2	49	0.8	0	1.14
1	2	50	0.8	6	0.948
1	2	51	0.8	3	0.933
1	2	52	0.8	2	1.206
1	2	53	0.8	4	1.154
1	2	54	0.8	6	1.13
1	2	55	0.8	10	0.962
1	2	56	0.8	9	0.953
1	2	57	0.8	16	1.073
1	2	58	0.8	3	1.004
1	2	59	0.8	8	1.088
1	2	60	0.8	1	0.946
1	2	61	0.8	16	1.01
1	2	62	0.8	2	1.031
1	2	63	0.8	14	1.221
1	2	64	0.8	8	1.168
1	2	65	0.8	15	1.27
1	2	66	0.8	5	1.224
1	2	67	0.8	15	1.291
1	2	68	0.8	6	1.501
1	2	69	0.8	5	1.445
1	2	70	0.8	15	1.065
1	2	71	0.8	14	1.26
1	2	72	0.8	4	1.096
1	2	73	0.8	2	1.05
1	2	74	0.8	5	1.156
1	2	75	0.8	2	0.972
1	2	76	0.8	0	0.995
1	2	77	0.8	14	1.161
1	2	78	0.8	7	1.129
1	2	79	0.8	4	1.026
1	2	80	0.8	12	1.334
1	2	81	0.8	11	1.062
1	2	82	0.8	2	0.993
1	2	83	0.8	7	1.07
1	2	84	0.8	8	1.058
1	2	85	0.8	16	1.005
1	2	86	0.8	12	1.123
1	2	87	0.8	10	1.346
1	2	88	0.8	11	1.057
1	2	89	0.8	12	1.293
1	2	90	0.8	6	1.11
1	2	91	0.8	2	1.048
1	2	92	0.8	2	1.1
1	2	93	0.8	13	1.221
1	2	94	0.8	8	1.041
1	2	95	0.8	13	1.077
1	2	96	0.8	15	1.215
1	2	97	0.8	3	1.013
1	2	98	0.8	7	1.281
1	2	99	0.8	0	1.019
1	2	100	0.8	3	1.038
1	2	101	0.8	11	1.125
1	2	102	0.8	7	1.094
1	2	103	0.8	3	1.337
1	2	104	0.8	5	1.279
1	2	105	0.8	6	1.241
1	2	106	0.8	11	1.205
1	2	107	0.8	11	1.546
1	2	108	0.8	3	1.249
1	2	109	0.8	8	1.173
1	2	110	0.8	1	1.203
1	2	111	0.8	15	1.375
1	2	112	0.8	2	1.053
1	2	113	0.8	0	1.168
1	2	114	0.8	14	1.342
1	2	115	0.8	0	1.038
1	2	116	0.8	9	1.073
1	2	117	0.8	15	1.123
1	2	118	0.8	13	1.157
1	2	119	0.8	8	1.1
1	2	120	0.8	9	1.222
1	2	121	0.8	12	1.289
1	2	122	0.8	1	1.33
1	2	123	0.8	10	1.179
1	2	124	0.8	6	1.249
1	2	125	0.8	12	1.172
1	2	126	0.8	10	1.154
1	2	127	0.8	9	1.067
1	2	128	0.8	13	1.15
1	2	129	0.8	7	1.35
1	2	130	0.8	0	1.045
1	2	131	0.8	10	1.105
1	2	132	0.8	1	1.075
1	2	133	0.8	1	1.11
1	2	134	0.8	10	1.23
1	2	135	0.8	1	1.314
1	2	136	0.8	2	1.17
1	2	137	0.8	9	1.216
1	2	138	0.8	14	1.093
1	2	139	0.8	7	1.206
1	2	140	0.8	15	1.362
1	2	141	0.8	11	1.12
1	2	142	0.8	3	0.993
1	2	143	0.8	13	1.175
1	2	144	0.8	2	1.333
1	2	145	0.8	13	1.389
1	2	146	0.8	0	1.146
1	2	147	0.8	14	1.362
1	2	148	0.8	15	1.241
1	2	149	0.8	4	1.197
1	2	150	0.8	11	1.403
1	2	151	0.8	3	1.07
1	2	152	0.8	8	1.216
1	2	153	0.8	12	1.182
1	2	154	0.8	10	1.235
1	2	155	0.8	10	1.246
1	2	156	0.8	11	1.249
1	2	157	0.8	5	1.18
1	2	158	0.8	9	1.114
1	2	159	0.8	16	1.467
1	2	160	0.8	4	1.11
1	2	161	0.8	7	1.256
1	2	162	0.8	1	1.083
1	2	163	0.8	3	1.127
1	2	164	0.8	16	1.095
1	2	165	0.8	7	1.009
1	2	166	0.8	14	1.07
1	2	167	0.8	12	1.233
1	2	168	0.8	5	0.933
1	2	169	0.8	16	1.079
1	2	170	0.8	8	1.001
1	3	1	0.8	10	0.989
1	3	2	0.8	10	1.099
1	3	3	0.8	5	0.997
1	3	4	0.8	1	0.955
1	3	5	0.8	6	0.979
1	3	6	0.8	11	0.986
1	3	7	0.8	0	0.938
1	3	8	0.8	9	1.041
1	3	9	0.8	6	0.982
1	3	10	0.8	8	1.02
1	3	11	0.8	13	0.994
1	3	12	0.8	5	1.137
1	3	13	0.8	7	1.033
1	3	14	0.8	4	0.917
1	3	15	0.8	16	1.183
1	3	16	0.8	14	0.909
1	3	17	0.8	3	1.317
1	3	18	0.8	1	0.983
1	3	19	0.8	12	1.078
1	3	20	0.8	8	1.392
1	3	21	0.8	2	0.942
1	3	22	0.8	5	1.055
1	3	23	0.8	1	0.899
1	3	24	0.8	11	0.989
1	3	25	0.8	1	0.923
1	3	26	0.8	5	0.965
1	3	27	0.8	13	0.996
1	3	28	0.8	2	0.915
1	3	29	0.8	3	1.012
1	3	30	0.8	12	1.122
1	3	31	0.8	14	1.218
1	3	32	0.8	9	1.182
1	3	33	0.8	3	1.012
1	3	34	0.8	14	1.129
1	3	35	0.8	9	1.114
1	3	36	0.8	12	1.131
1	3	37	0.8	3	1.116
1	3	38	0.8	9	1.213
1	3	39	0.8	15	1.312
1	3	40	0.8	5	0.891
1	3	41	0.8	16	1.165
1	3	42	0.8	4	0.973
1	3	43	0.8	8	0.939
1	3	44	0.8	12	1.052
1	3	45	0.8	0	1.094
1	3	46	0.8	8	0.999
1	3	47	0.8	13	1.013
1	3	48	0.8	9	0.939
1	3	49	0.8	3	0.892
1	3	50	0.8	0	0.878
1	3	51	0.8	5	1.122
1	3	52	0.8	16	1.258
1	3	53	0.8	6	0.982
1	3	54	0.8	11	1.069
1	3	55	0.8	7	1.072
1	3	56	0.8	12	1.168
1	3	57	0.8	4	0.896
1	3	58	0.8	10	1.162
1	3	59	0.8	15	0.866
1	3	60	0.8	2	0.958
1	3	61	0.8	2	0.925
1	3	62	0.8	3	1.094
1	3	63	0.8	10	0.985
1	3	64	0.8	7	0.934
1	3	65	0.8	15	1.134
1	3	66	0.8	0	1.061
1	3	67	0.8	0	1.033
1	3	68	0.8	5	0.998
1	3	69	0.8	7	1.004
1	3	70	0.8	11	1.081
1	3	71	0.8	5	1.084
1	3	72	0.8	13	1.045
1	3	73	0.8	3	0.954
1	3	74	0.8	8	0.945
1	3	75	0.8	14	1.098
1	3	76	0.8	8	0.98
1	3	77	0.8	14	1.011
1	3	78	0.8	2	1.024
1	3	79	0.8	11	1.061
1	3	80	0.8	11	1.137
1	3	81	0.8	6	1.248
1	3	82	0.8	11	0.924
1	3	83	0.8	12	1.102
1	3	84	0.8	16	1.16
1	3	85	0.8	3	1.102
1	3	86	0.8	8	1.104
1	3	87	0.8	8	1.192
1	3	88	0.8	6	1.03
1	3	89	0.8	7	0.986
1	3	90	0.8	1	0.985
1	3	91	0.8	15	1.151
1	3	92	0.8	16	1.247
1	3	93	0.8	13	1.257
1	3	94	0.8	0	0.994
1	3	95	0.8	1	0.963
1	3	96	0.8	13	1.002
1	3	97	0.8	15	1.168
1	3	98	0.8	3	0.974
1	3	99	0.8	4	1.045
1	3	100	0.8	3	1.105
1	3	101	0.8	5	1.163
1	3	102	0.8	6	1.098
1	3	103	0.8	10	1.092
1	3	104	0.8	14	1.102
1	3	105	0.8	12	1.008
1	3	106	0.8	7	0.99
1	3	107	0.8	15	1.292
1	3	108	0.8	4	0.926
1	3	109	0.8	14	1.138
1	3	110	0.8	9	1.015
1	3	111	0.8	6	0.997
1	3	112	0.8	16	1.227
1	3	113	0.8	13	1.177
1	3	114	0.8	2	0.983
1	3	115	0.8	16	0.982
1	3	116	0.8	16	1.164
1	3	117	0.8	13	1.01
1	3	118	0.8	6	0.897
1	3	119	0.8	14	0.947
1	3	120	0.8	15	1.132
1	3	121	0.8	1	0.948
1	3	122	0.8	1	0.98
1	3	123	0.8	10	0.979
1	3	124	0.8	2	0.979
1	3	125	0.8	9	1.081
1	3	126	0.8	10	1.036
1	3	127	0.8	9	1.008
1	3	128	0.8	13	1.102
1	3	129	0.8	13	1.207
1	3	130	0.8	9	1.325
1	3	131	0.8	6	1.206
1	3	132	0.8	1	1.122
1	3	133	0.8	6	1.098
1	3	134	0.8	0	0.901
1	3	135	0.8	14	1.335
1	3	136	0.8	7	1.063
1	3	137	0.8	11	0.979
1	3	138	0.8	4	1.001
1	3	139	0.8	0	0.991
1	3	140	0.8	12	1.045
1	3	141	0.8	12	1.065
1	3	142	0.8	11	1.219
1	3	143	0.8	15	1.031
1	3	144	0.8	7	0.997
1	3	145	0.8	10	1.042
1	3	146	0.8	11	1.101
1	3	147	0.8	5	1.205
1	3	148	0.8	7	1.237
1	3	149	0.8	4	1.07
1	3	150	0.8	15	1.13
1	3	151	0.8	15	1.347
1	3	152	0.8	10	1.178
1	3	153	0.8	2	1.064
1	3	154	0.8	16	1.076
1	3	155	0.8	8	1.215
1	3	156	0.8	4	1.1
1	3	157	0.8	2	1.229
1	3	158	0.8	4	1.314
1	3	159	0.8	10	1.01
1	3	160	0.8	12	1.264
1	3	161	0.8	16	1.354
1	3	162	0.8	0	1.145
1	3	163	0.8	8	1.208
1	3	164	0.8	14	1.021
1	3	165	0.8	9	0.979
1	3	166	0.8	7	0.955
1	3	167	0.8	2	0.978
1	3	168	0.8	4	1.017
1	3	169	0.8	0	0.988
1	3	170	0.8	1	1.188
1	4	1	0.8	9	1.049
1	4	2	0.8	12	1.006
1	4	3	0.8	4	0.908
1	4	4	0.8	13	0.934
1	4	5	0.8	14	0.966
1	4	6	0.8	3	0.958
1	4	7	0.8	13	1.037
1	4	8	0.8	16	1.042
1	4	9	0.8	8	1.439
1	4	10	0.8	16	1.035
1	4	11	0.8	0	1.016
1	4	12	0.8	15	1.148
1	4	13	0.8	11	1.101
1	4	14	0.8	7	0.972
1	4	15	0.8	1	0.988
1	4	16	0.8	16	0.938
1	4	17	0.8	0	0.851
1	4	18	0.8	0	0.95
1	4	19	0.8	8	1.151
1	4	20	0.8	12	0.918
1	4	21	0.8	13	1.015
1	4	22	0.8	14	1.165
1	4	23	0.8	8	1.14
1	4	24	0.8	1	0.972
1	4	25	0.8	16	1.122
1	4	26	0.8	13	1.129
1	4	27	0.8	8	1.17
1	4	28	0.8	2	0.961
1	4	29	0.8	7	0.969
1	4	30	0.8	16	1.264
1	4	31	0.8	6	1.146
1	4	32	0.8	13	1.193
1	4	33	0.8	8	1.167
1	4	34	0.8	1	1.301
1	4	35	0.8	13	1.141
1	4	36	0.8	4	1.269
1	4	37	0.8	7	1.145
1	4	38	0.8	13	1.248
1	4	39	0.8	15	1.179
1	4	40	0.8	15	1.272
1	4	41	0.8	12	1.038
1	4	42	0.8	5	0.968
1	4	43	0.8	0	0.927
1	4	44	0.8	10	1.008
1	4	45	0.8	3	0.997
1	4	46	0.8	11	1.09
1	4	47	0.8	3	1.1
1	4	48	0.8	4	0.982
1	4	49	0.8	15	1.061
1	4	50	0.8	14	1.033
1	4	51	0.8	7	1.045
1	4	52	0.8	6	1.257
1	4	53	0.8	4	0.972
1	4	54	0.8	2	1.011
1	4	55	0.8	3	1.066
1	4	56	0.8	13	1.204
1	4	57	0.8	1	1.138
1	4	58	0.8	5	1.209
1	4	59	0.8	5	1.069
1	4	60	0.8	2	0.976
1	4	61	0.8	3	0.967
1	4	62	0.8	5	1.15
1	4	63	0.8	0	1.045
1	4	64	0.8	7	0.979
1	4	65	0.8	15	0.985
1	4	66	0.8	4	1.039
1	4	67	0.8	4	1.02
1	4	68	0.8	6	1.032
1	4	69	0.8	4	1.084
1	4	70	0.8	3	1.118
1	4	71	0.8	14	1.225
1	4	72	0.8	0	1.002
1	4	73	0.8	10	1.128
1	4	74	0.8	12	0.985
1	4	75	0.8	2	1.023
1	4	76	0.8	13	1.053
1	4	77	0.8	14	1.136
1	4	78	0.8	8	1.268
1	4	79	0.8	8	1.046
1	4	80	0.8	10	0.972
1	4	81	0.8	14	1.179
1	4	82	0.8	6	0.938
1	4	83	0.8	2	1.037
1	4	84	0.8	0	0.983
1	4	85	0.8	2	0.983
1	4	86	0.8	10	1.205
1	4	87	0.8	2	0.89
1	4	88	0.8	7	1.004
1	4	89	0.8	14	1.066
1	4	90	0.8	14	1.085
1	4	91	0.8	0	1.007
1	4	92	0.8	12	1.157
1	4	93	0.8	8	1.06
1	4	94	0.8	15	1.337
1	4	95	0.8	16	1.223
1	4	96	0.8	10	1.228
1	4	97	0.8	12	1.199
1	4	98	0.8	11	1.11
1	4	99	0.8	9	1.24
1	4	100	0.8	10	1.308
1	4	101	0.8	3	1.035
1	4	102	0.8	7	0.92
1	4	103	0.8	9	1.025
1	4	104	0.8	13	1.205
1	4	105	0.8	16	1.114
1	4	106	0.8	11	1.219
1	4	107	0.8	1	0.961
1	4	108	0.8	12	1.178
1	4	109	0.8	14	1.152
1	4	110	0.8	15	1.199
1	4	111	0.8	11	1.228
1	4	112	0.8	11	1.103
1	4	113	0.8	6	1.232
1	4	114	0.8	2	1.044
1	4	115	0.8	8	1.024
1	4	116	0.8	4	1.021
1	4	117	0.8	3	1.051
1	4	118	0.8	14	1.054
1	4	119	0.8	1	0.937
1	4	120	0.8	9	0.843
1	4	121	0.8	4	1.025
1	4	122	0.8	0	1.02
1	4	123	0.8	16	1.218
1	4	124	0.8	11	0.981
1	4	125	0.8	3	0.965
1	4	126	0.8	16	1.236
1	4	127	0.8	10	1.128
1	4	128	0.8	2	0.945
1	4	129	0.8	7	1.056
1	4	130	0.8	3	0.996
1	4	131	0.8	5	0.843
1	4	132	0.8	1	0.871
1	4	133	0.8	6	1.003
1	4	134	0.8	11	0.992
1	4	135	0.8	5	0.95
1	4	136	0.8	1	0.823
1	4	137	0.8	7	0.947
1	4	138	0.8	5	0.964
1	4	139	0.8	10	0.971
1	4	140	0.8	5	0.889
1	4	141	0.8	9	0.971
1	4	142	0.8	4	1.042
1	4	143	0.8	7	0.998
1	4	144	0.8	6	0.988
1	4	145	0.8	12	1.074
1	4	146	0.8	10	0.901
1	4	147	0.8	8	0.871
1	4	148	0.8	15	1.002
1	4	149	0.8	2	0.834
1	4	150	0.8	6	0.997
1	4	151	0.8	12	1.035
1	4	152	0.8	9	1.064
1	4	153	0.8	15	0.971
1	4	154	0.8	9	0.987
1	4	155	0.8	6	0.842
1	4	156	0.8	5	0.942
1	4	157	0.8	11	1.135
1	4	158	0.8	10	1.087
1	4	159	0.8	12	1.001
1	4	160	0.8	9	1.398
1	4	161	0.8	16	1.09
1	4	162	0.8	1	1.078
1	4	163	0.8	15	1.169
1	4	164	0.8	5	1.12
1	4	165	0.8	1	1.079
1	4	166	0.8	11	1.162
1	4	167	0.8	9	1.066
1	4	168	0.8	6	0.965
1	4	169	0.8	9	1.028
1	4	170	0.8	0	0.883
1	5	1	1.2	8	1.165
1	5	2	1.2	6	1.162
1	5	3	1.2	1	1.272
1	5	4	1.2	0	1.503
1	5	5	1.2	7	1.565
1	5	6	1.2	9	1.386
1	5	7	1.2	11	1.143
1	5	8	1.2	6	1.285
1	5	9	1.2	2	1.166
1	5	10	1.2	4	1.252
1	5	11	1.2	10	1.621
1	5	12	1.2	7	1.143
1	5	13	1.2	5	1.253
1	5	14	1.2	11	1.319
1	5	15	1.2	8	1.334
1	5	16	1.2	13	1.056
1	5	17	1.2	14	0.985
1	5	18	1.2	11	1.299
1	5	19	1.2	7	1.1
1	5	20	1.2	15	1.324
1	5	21	1.2	6	1.051
1	5	22	1.2	3	1.414
1	5	23	1.2	15	1.951
1	5	24	1.2	6	1.04
1	5	25	1.2	4	1.311
1	5	26	1.2	10	1.669
1	5	27	1.2	15	1.637
1	5	28	1.2	8	0.901
1	5	29	1.2	16	2.019
1	5	30	1.2	12	1.224
1	5	31	1.2	15	1.346
1	5	32	1.2	12	1.104
1	5	33	1.2	2	1.016
1	5	34	1.2	10	1.292
1	5	35	1.2	11	1.1
1	5	36	1.2	0	1.181
1	5	37	1.2	5	1.074
1	5	38	1.2	14	1.34
1	5	39	1.2	4	1.258
1	5	40	1.2	2	1.259
1	5	41	1.2	0	1.157
1	5	42	1.2	3	1.178
1	5	43	1.2	5	1.211
1	5	44	1.2	6	0.971
1	5	45	1.2	14	1.065
1	5	46	1.2	14	1.003
1	5	47	1.2	4	1.477
1	5	48	1.2	5	1.118
1	5	49	1.2	14	1.269
1	5	50	1.2	12	1.549
1	5	51	1.2	15	1.291
1	5	52	1.2	6	0.939
1	5	53	1.2	3	1.384
1	5	54	1.2	9	1.23
1	5	55	1.2	16	1.297
1	5	56	1.2	8	1.234
1	5	57	1.2	15	1.396
1	5	58	1.2	1	1.305
1	5	59	1.2	7	1.455
1	5	60	1.2	7	1.472
1	5	61	1.2	5	1.321
1	5	62	1.2	1	1.392
1	5	63	1.2	6	1.124
1	5	64	1.2	12	1.826
1	5	65	1.2	2	1.187
1	5	66	1.2	7	1.382
1	5	67	1.2	1	1.295
1	5	68	1.2	4	1.327
1	5	69	1.2	10	1.326
1	5	70	1.2	8	1.075
1	5	71	1.2	2	1.228
1	5	72	1.2	3	1.271
1	5	73	1.2	13	1.68
1	5	74	1.2	13	1.154
1	5	75	1.2	13	1.288
1	5	76	1.2	14	1.472
1	5	77	1.2	10	1.384
1	5	78	1.2	0	1.149
1	5	79	1.2	15	1.3
1	5	80	1.2	3	1.092
1	5	81	1.2	16	1.366
1	5	82	1.2	16	1.386
1	5	83	1.2	6	1.333
1	5	84	1.2	2	1.172
1	5	85	1.2	6	1.015
1	5	86	1.2	3	1.321
1	5	87	1.2	1	1.221
1	5	88	1.2	4	1.049
1	5	89	1.2	14	1.187
1	5	90	1.2	10	1.008
1	5	91	1.2	7	1.019
1	5	92	1.2	0	1.16
1	5	93	1.2	4	1.111
1	5	94	1.2	9	1.23
1	5	95	1.2	15	1.305
1	5	96	1.2	8	1.073
1	5	97	1.2	2	1.038
1	5	98	1.2	10	1.23
1	5	99	1.2	14	1.081
1	5	100	1.2	9	1.099
1	5	101	1.2	1	1.338
1	5	102	1.2	5	1.15
1	5	103	1.2	12	1.38
1	5	104	1.2	5	1.201
1	5	105	1.2	13	1.157
1	5	106	1.2	9	1.155
1	5	107	1.2	16	1.497
1	5	108	1.2	10	1.455
1	5	109	1.2	7	1.392
1	5	110	1.2	12	1.292
1	5	111	1.2	14	1.372
1	5	112	1.2	1	1.268
1	5	113	1.2	12	1.308
1	5	114	1.2	16	1.389
1	5	115	1.2	2	1.392
1	5	116	1.2	9	1.428
1	5	117	1.2	4	1.286
1	5	118	1.2	11	1.015
1	5	119	1.2	13	1.442
1	5	120	1.2	9	1.371
1	5	121	1.2	16	1.455
1	5	122	1.2	3	1.401
1	5	123	1.2	9	1.476
1	5	124	1.2	12	1.292
1	5	125	1.2	9	1.46
1	5	126	1.2	11	1.268
1	5	127	1.2	13	1.053
1	5	128	1.2	5	1.389
1	5	129	1.2	12	1.449
1	5	130	1.2	10	1.355
1	5	131	1.2	5	1.256
1	5	132	1.2	8	1.15
1	5	133	1.2	12	1.42
1	5	134	1.2	16	1.446
1	5	135	1.2	7	0.74
1	5	136	1.2	3	1.218
1	5	137	1.2	14	1.452
1	5	138	1.2	8	1.31
1	5	139	1.2	10	1.293
1	5	140	1.2	9	1.253
1	5	141	1.2	15	1.351
1	5	142	1.2	15	1.379
1	5	143	1.2	0	1.295
1	5	144	1.2	13	1.263
1	5	145	1.2	11	1.298
1	5	146	1.2	11	1.29
1	5	147	1.2	3	1.307
1	5	148	1.2	8	1.236
1	5	149	1.2	1	1.156
1	5	150	1.2	1	1.329
1	5	151	1.2	0	1.313
1	5	152	1.2	0	1.2
1	5	153	1.2	13	1.236
1	5	154	1.2	11	1.27
1	5	155	1.2	5	1.103
1	5	156	1.2	6	1.175
1	5	157	1.2	2	1.268
1	5	158	1.2	8	1.301
1	5	159	1.2	4	1.117
1	5	160	1.2	4	1.069
1	5	161	1.2	16	1.214
1	5	162	1.2	0	1.17
1	5	163	1.2	1	1.303
1	5	164	1.2	11	1.31
1	5	165	1.2	16	1.325
1	5	166	1.2	13	1.156
1	5	167	1.2	0	1.258
1	5	168	1.2	2	1.428
1	5	169	1.2	7	1.646
1	5	170	1.2	3	1.224
1	6	1	1.2	1	1.079
1	6	2	1.2	11	1.056
1	6	3	1.2	7	0.907
1	6	4	1.2	15	1.123
1	6	5	1.2	10	1.331
1	6	6	1.2	0	1.147
1	6	7	1.2	1	1.162
1	6	8	1.2	14	1.473
1	6	9	1.2	13	1.282
1	6	10	1.2	5	1.467
1	6	11	1.2	4	1.253
1	6	12	1.2	1	1.239
1	6	13	1.2	9	1.298
1	6	14	1.2	2	1.283
1	6	15	1.2	9	1.213
1	6	16	1.2	2	1.209
1	6	17	1.2	11	1.404
1	6	18	1.2	7	1.167
1	6	19	1.2	1	1.325
1	6	20	1.2	2	1.267
1	6	21	1.2	1	1.149
1	6	22	1.2	2	1.142
1	6	23	1.2	2	1.147
1	6	24	1.2	15	1.209
1	6	25	1.2	10	1.301
1	6	26	1.2	5	0.916
1	6	27	1.2	6	1.547
1	6	28	1.2	12	1.344
1	6	29	1.2	9	1.382
1	6	30	1.2	4	1.491
1	6	31	1.2	3	1.347
1	6	32	1.2	4	1.424
1	6	33	1.2	9	1.507
1	6	34	1.2	16	1.418
1	6	35	1.2	11	1.413
1	6	36	1.2	15	1.336
1	6	37	1.2	3	1.366
1	6	38	1.2	0	1.212
1	6	39	1.2	3	1.328
1	6	40	1.2	4	1.231
1	6	41	1.2	9	1.226
1	6	42	1.2	3	1.326
1	6	43	1.2	16	1.349
1	6	44	1.2	15	1.387
1	6	45	1.2	12	1.422
1	6	46	1.2	8	1.385
1	6	47	1.2	3	1.317
1	6	48	1.2	11	1.324
1	6	49	1.2	12	1.339
1	6	50	1.2	5	1.053
1	6	51	1.2	16	1.43
1	6	52	1.2	0	1.225
1	6	53	1.2	0	1.291
1	6	54	1.2	8	1.3
1	6	55	1.2	6	1.412
1	6	56	1.2	7	1.591
1	6	57	1.2	4	1.243
1	6	58	1.2	1	1.261
1	6	59	1.2	3	1.319
1	6	60	1.2	13	1.213
1	6	61	1.2	3	1.225
1	6	62	1.2	8	1.325
1	6	63	1.2	11	1.251
1	6	64	1.2	6	1.221
1	6	65	1.2	6	1.2
1	6	66	1.2	14	1.239
1	6	67	1.2	7	1.239
1	6	68	1.2	16	1.232
1	6	69	1.2	16	1.196
1	6	70	1.2	5	1.065
1	6	71	1.2	15	1.108
1	6	72	1.2	13	1.309
1	6	73	1.2	0	1.156
1	6	74	1.2	5	1.138
1	6	75	1.2	11	1.369
1	6	76	1.2	5	1.222
1	6	77	1.2	5	1.113
1	6	78	1.2	11	1.078
1	6	79	1.2	13	1.233
1	6	80	1.2	15	1.252
1	6	81	1.2	7	1.382
1	6	82	1.2	2	1.068
1	6	83	1.2	7	1.181
1	6	84	1.2	7	1.211
1	6	85	1.2	0	1.299
1	6	86	1.2	12	1.117
1	6	87	1.2	14	1.132
1	6	88	1.2	1	1.099
1	6	89	1.2	7	1.084
1	6	90	1.2	8	1.145
1	6	91	1.2	9	1.115
1	6	92	1.2	0	1.268
1	6	93	1.2	14	1.295
1	6	94	1.2	10	1.342
1	6	95	1.2	11	1.051
1	6	96	1.2	6	0.997
1	6	97	1.2	2	1.067
1	6	98	1.2	10	0.973
1	6	99	1.2	11	1.106
1	6	100	1.2	3	1.018
1	6	101	1.2	4	1.182
1	6	102	1.2	7	1.5
1	6	103	1.2	16	1.155
1	6	104	1.2	12	1.201
1	6	105	1.2	6	1.069
1	6	106	1.2	15	1.262
1	6	107	1.2	1	1.119
1	6	108	1.2	5	1.239
1	6	109	1.2	4	1.066
1	6	110	1.2	14	1.3
1	6	111	1.2	2	1.149
1	6	112	1.2	14	1.308
1	6	113	1.2	13	1.219
1	6	114	1.2	15	1.333
1	6	115	1.2	8	1.284
1	6	116	1.2	12	1.5
1	6	117	1.2	2	1.228
1	6	118	1.2	9	1.511
1	6	119	1.2	13	1.439
1	6	120	1.2	0	1.264
1	6	121	1.2	10	1.306
1	6	122	1.2	9	1.337
1	6	123	1.2	5	1.216
1	6	124	1.2	6	1.116
1	6	125	1.2	1	1.078
1	6	126	1.2	10	1.246
1	6	127	1.2	3	1.208
1	6	128	1.2	4	1.355
1	6	129	1.2	13	1.425
1	6	130	1.2	2	1.083
1	6	131	1.2	15	1.38
1	6	132	1.2	16	1.209
1	6	133	1.2	8	1.14
1	6	134	1.2	7	1.155
1	6	135	1.2	9	1.138
1	6	136	1.2	10	1.168
1	6	137	1.2	12	1.109
1	6	138	1.2	6	1.102
1	6	139	1.2	8	1.117
1	6	140	1.2	8	1.245
1	6	141	1.2	13	1.255
1	6	142	1.2	0	1.22
1	6	143	1.2	1	1.2
1	6	144	1.2	14	1.213
1	6	145	1.2	12	1.152
1	6	146	1.2	0	1.27
1	6	147	1.2	10	1.287
1	6	148	1.2	13	1.255
1	6	149	1.2	13	1.243
1	6	150	1.2	9	1.252
1	6	151	1.2	6	1.166
1	6	152	1.2	16	1.124
1	6	153	1.2	14	1.267
1	6	154	1.2	14	1.157
1	6	155	1.2	6	1.235
1	6	156	1.2	3	1.085
1	6	157	1.2	10	1.221
1	6	158	1.2	4	1.049
1	6	159	1.2	12	1.173
1	6	160	1.2	11	1.098
1	6	161	1.2	16	1.06
1	6	162	1.2	12	1.132
1	6	163	1.2	8	0.99
1	6	164	1.2	14	0.987
1	6	165	1.2	10	0.904
1	6	166	1.2	8	1.064
1	6	167	1.2	16	1.066
1	6	168	1.2	5	1.044
1	6	169	1.2	4	0.999
1	6	170	1.2	15	1.148
1	7	1	1.2	8	1.041
1	7	2	1.2	3	1.24
1	7	3	1.2	0	1.163
1	7	4	1.2	2	1.144
1	7	5	1.2	15	1.224
1	7	6	1.2	4	1.146
1	7	7	1.2	8	1.121
1	7	8	1.2	10	1.352
1	7	9	1.2	0	1.126
1	7	10	1.2	16	1.262
1	7	11	1.2	11	1.383
1	7	12	1.2	2	1.288
1	7	13	1.2	6	1.18
1	7	14	1.2	2	1.161
1	7	15	1.2	0	1.102
1	7	16	1.2	10	1.279
1	7	17	1.2	10	1.119
1	7	18	1.2	11	1.143
1	7	19	1.2	4	1.03
1	7	20	1.2	9	1.329
1	7	21	1.2	13	1.343
1	7	22	1.2	7	1.278
1	7	23	1.2	12	1.344
1	7	24	1.2	3	1.246
1	7	25	1.2	9	1.304
1	7	26	1.2	10	1.359
1	7	27	1.2	0	1.16
1	7	28	1.2	4	1.138
1	7	29	1.2	9	1.252
1	7	30	1.2	10	1.238
1	7	31	1.2	11	1.336
1	7	32	1.2	7	1.239
1	7	33	1.2	3	1.073
1	7	34	1.2	8	1.41
1	7	35	1.2	2	1.174
1	7	36	1.2	15	1.394
1	7	37	1.2	9	1.198
1	7	38	1.2	16	1.444
1	7	39	1.2	5	1.091
1	7	40	1.2	1	1.251
1	7	41	1.2	8	1.317
1	7	42	1.2	1	1.173
1	7	43	1.2	15	1.473
1	7	44	1.2	5	1.249
1	7	45	1.2	7	1.147
1	7	46	1.2	10	1.345
1	7	47	1.2	13	1.599
1	7	48	1.2	15	1.307
1	7	49	1.2	14	1.419
1	7	50	1.2	5	1.533
1	7	51	1.2	11	1.395
1	7	52	1.2	13	1.358
1	7	53	1.2	7	1.267
1	7	54	1.2	0	1.246
1	7	55	1.2	16	1.384
1	7	56	1.2	4	1.564
1	7	57	1.2	6	1.528
1	7	58	1.2	15	1.502
1	7	59	1.2	14	1.157
1	7	60	1.2	8	1.123
1	7	61	1.2	1	1.122
1	7	62	1.2	0	1.218
1	7	63	1.2	12	1.428
1	7	64	1.2	11	1.279
1	7	65	1.2	13	1.352
1	7	66	1.2	4	1.254
1	7	67	1.2	5	1.424
1	7	68	1.2	7	1.586
1	7	69	1.2	14	1.692
1	7	70	1.2	11	1.212
1	7	71	1.2	16	1.462
1	7	72	1.2	2	1.271
1	7	73	1.2	7	1.417
1	7	74	1.2	9	1.523
1	7	75	1.2	12	1.401
1	7	76	1.2	10	1.692
1	7	77	1.2	14	1.787
1	7	78	1.2	11	1.853
1	7	79	1.2	11	1.678
1	7	80	1.2	6	1.685
1	7	81	1.2	5	1.341
1	7	82	1.2	1	1.315
1	7	83	1.2	3	1.45
1	7	84	1.2	2	1.427
1	7	85	1.2	14	1.66
1	7	86	1.2	6	1.51
1	7	87	1.2	14	1.765
1	7	88	1.2	10	1.617
1	7	89	1.2	1	1.324
1	7	90	1.2	6	1.162
1	7	91	1.2	6	1.161
1	7	92	1.2	16	1.398
1	7	93	1.2	5	1.354
1	7	94	1.2	4	1.375
1	7	95	1.2	1	1.419
1	7	96	1.2	12	1.413
1	7	97	1.2	14	1.424
1	7	98	1.2	9	1.203
1	7	99	1.2	16	1.462
1	7	100	1.2	3	1.128
1	7	101	1.2	0	1.259
1	7	102	1.2	11	1.812
1	7	103	1.2	0	1.366
1	7	104	1.2	13	1.347
1	7	105	1.2	16	1.513
1	7	106	1.2	0	1.216
1	7	107	1.2	5	1.339
1	7	108	1.2	15	1.371
1	7	109	1.2	9	1.412
1	7	110	1.2	4	1.399
1	7	111	1.2	5	1.203
1	7	112	1.2	3	1.294
1	7	113	1.2	7	1.255
1	7	114	1.2	14	1.488
1	7	115	1.2	8	1.415
1	7	116	1.2	16	1.634
1	7	117	1.2	12	1.515
1	7	118	1.2	16	1.482
1	7	119	1.2	6	1.338
1	7	120	1.2	0	1.372
1	7	121	1.2	7	1.426
1	7	122	1.2	8	1.379
1	7	123	1.2	13	1.448
1	7	124	1.2	15	1.673
1	7	125	1.2	1	1.281
1	7	126	1.2	13	1.57
1	7	127	1.2	6	1.75
1	7	128	1.2	14	1.618
1	7	129	1.2	5	1.588
1	7	130	1.2	9	1.903
1	7	131	1.2	8	1.837
1	7	132	1.2	10	2.149
1	7	133	1.2	7	1.513
1	7	134	1.2	3	1.696
1	7	135	1.2	1	1.997
1	7	136	1.2	2	1.031
1	7	137	1.2	2	1.068
1	7	138	1.2	12	1.827
1	7	139	1.2	1	1.612
1	7	140	1.2	9	1.878
1	7	141	1.2	13	2.1
1	7	142	1.2	13	1.906
1	7	143	1.2	15	2.022
1	7	144	1.2	8	1.447
1	7	145	1.2	16	1.641
1	7	146	1.2	3	1.426
1	7	147	1.2	7	1.828
1	7	148	1.2	12	1.654
1	7	149	1.2	10	1.637
1	7	150	1.2	3	1.038
1	7	151	1.2	11	1.363
1	7	152	1.2	1	2.07
1	7	153	1.2	12	2.1
1	7	154	1.2	8	1.697
1	7	155	1.2	12	2.183
1	7	156	1.2	9	2.017
1	7	157	1.2	13	2.098
1	7	158	1.2	3	0.996
1	7	159	1.2	4	1.203
1	7	160	1.2	4	1.296
1	7	161	1.2	15	1.958
1	7	162	1.2	6	1.622
1	7	163	1.2	15	1.564
1	7	164	1.2	14	1.84
1	7	165	1.2	4	1.073
1	7	166	1.2	2	1.776
1	7	167	1.2	5	1.809
1	7	168	1.2	2	1.866
1	7	169	1.2	6	1.881
1	7	170	1.2	12	2.247
1	8	1	1.2	15	1.346
1	8	2	1.2	2	1.167
1	8	3	1.2	7	1.366
1	8	4	1.2	9	1.114
1	8	5	1.2	1	1.162
1	8	6	1.2	4	1.224
1	8	7	1.2	4	1.451
1	8	8	1.2	4	1.396
1	8	9	1.2	5	1.352
1	8	10	1.2	10	1.166
1	8	11	1.2	2	1.331
1	8	12	1.2	3	1.314
1	8	13	1.2	15	1.68
1	8	14	1.2	3	1.519
1	8	15	1.2	2	1.437
1	8	16	1.2	13	1.566
1	8	17	1.2	7	1.307
1	8	18	1.2	0	1.274
1	8	19	1.2	0	1.219
1	8	20	1.2	7	1.342
1	8	21	1.2	12	1.428
1	8	22	1.2	3	1.182
1	8	23	1.2	1	1.204
1	8	24	1.2	5	1.311
1	8	25	1.2	12	1.326
1	8	26	1.2	10	1.477
1	8	27	1.2	2	1.413
1	8	28	1.2	16	1.44
1	8	29	1.2	12	1.522
1	8	30	1.2	3	1.247
1	8	31	1.2	3	1.17
1	8	32	1.2	6	1.606
1	8	33	1.2	13	1.776
1	8	34	1.2	0	1.203
1	8	35	1.2	14	1.478
1	8	36	1.2	13	1.471
1	8	37	1.2	5	1.51
1	8	38	1.2	8	1.493
1	8	39	1.2	8	1.476
1	8	40	1.2	4	1.46
1	8	41	1.2	7	1.333
1	8	42	1.2	16	1.747
1	8	43	1.2	14	1.32
1	8	44	1.2	3	1.119
1	8	45	1.2	4	1.215
1	8	46	1.2	16	1.283
1	8	47	1.2	3	1.156
1	8	48	1.2	1	1.17
1	8	49	1.2	2	1.287
1	8	50	1.2	7	1.318
1	8	51	1.2	0	1.238
1	8	52	1.2	9	1.136
1	8	53	1.2	10	1.335
1	8	54	1.2	16	1.518
1	8	55	1.2	11	1.184
1	8	56	1.2	14	1.548
1	8	57	1.2	16	1.37
1	8	58	1.2	16	1.143
1	8	59	1.2	3	1.149
1	8	60	1.2	2	1.067
1	8	61	1.2	10	1.136
1	8	62	1.2	13	1.299
1	8	63	1.2	11	1.445
1	8	64	1.2	6	1.428
1	8	65	1.2	15	1.439
1	8	66	1.2	15	1.512
1	8	67	1.2	9	1.583
1	8	68	1.2	1	1.196
1	8	69	1.2	12	1.695
1	8	70	1.2	11	1.63
1	8	71	1.2	15	2.055
1	8	72	1.2	6	1.534
1	8	73	1.2	7	1.219
1	8	74	1.2	11	1.581
1	8	75	1.2	0	1.411
1	8	76	1.2	14	1.517
1	8	77	1.2	0	1.34
1	8	78	1.2	6	1.299
1	8	79	1.2	16	1.379
1	8	80	1.2	9	1.231
1	8	81	1.2	5	1.259
1	8	82	1.2	4	1.221
1	8	83	1.2	16	1.392
1	8	84	1.2	8	1.228
1	8	85	1.2	12	1.361
1	8	86	1.2	7	1.356
1	8	87	1.2	6	1.377
1	8	88	1.2	16	1.349
1	8	89	1.2	14	1.283
1	8	90	1.2	9	1.179
1	8	91	1.2	5	1.361
1	8	92	1.2	1	1.326
1	8	93	1.2	0	1.276
1	8	94	1.2	10	1.804
1	8	95	1.2	8	1.358
1	8	96	1.2	12	1.164
1	8	97	1.2	14	1.267
1	8	98	1.2	2	1.323
1	8	99	1.2	9	1.45
1	8	100	1.2	6	1.132
1	8	101	1.2	2	1.219
1	8	102	1.2	10	1.326
1	8	103	1.2	16	1.372
1	8	104	1.2	13	1.344
1	8	105	1.2	10	1.175
1	8	106	1.2	1	1.253
1	8	107	1.2	10	1.213
1	8	108	1.2	7	1.465
1	8	109	1.2	13	1.257
1	8	110	1.2	15	1.322
1	8	111	1.2	1	1.081
1	8	112	1.2	4	1.236
1	8	113	1.2	14	1.381
1	8	114	1.2	15	1.377
1	8	115	1.2	6	1.326
1	8	116	1.2	13	1.668
1	8	117	1.2	5	1.396
1	8	118	1.2	15	1.344
1	8	119	1.2	5	1.366
1	8	120	1.2	9	1.363
1	8	121	1.2	0	1.272
1	8	122	1.2	4	1.456
1	8	123	1.2	6	1.377
1	8	124	1.2	11	1.485
1	8	125	1.2	13	1.35
1	8	126	1.2	7	1.299
1	8	127	1.2	12	1.37
1	8	128	1.2	7	1.367
1	8	129	1.2	4	1.189
1	8	130	1.2	5	1.313
1	8	131	1.2	8	1.487
1	8	132	1.2	0	1.375
1	8	133	1.2	11	1.668
1	8	134	1.2	2	1.179
1	8	135	1.2	15	1.392
1	8	136	1.2	14	1.348
1	8	137	1.2	9	1.53
1	8	138	1.2	14	1.368
1	8	139	1.2	0	1.464
1	8	140	1.2	6	1.27
1	8	141	1.2	9	1.462
1	8	142	1.2	11	1.718
1	8	143	1.2	10	1.453
1	8	144	1.2	1	1.47
1	8	145	1.2	5	1.478
1	8	146	1.2	13	1.605
1	8	147	1.2	12	1.52
1	8	148	1.2	8	1.246
1	8	149	1.2	3	1.448
1	8	150	1.2	15	1.353
1	8	151	1.2	4	1.462
1	8	152	1.2	8	1.455
1	8	153	1.2	14	1.384
1	8	154	1.2	13	1.221
1	8	155	1.2	12	1.207
1	8	156	1.2	12	1.322
1	8	157	1.2	5	1.416
1	8	158	1.2	3	1.419
1	8	159	1.2	10	1.318
1	8	160	1.2	11	1.436
1	8	161	1.2	9	1.373
1	8	162	1.2	8	1.529
1	8	163	1.2	8	1.488
1	8	164	1.2	1	1.327
1	8	165	1.2	11	1.932
1	8	166	1.2	1	1.202
1	8	167	1.2	2	1.477
1	8	168	1.2	8	1.525
1	8	169	1.2	6	1.77
1	8	170	1.2	11	2.181
2	1	1	0.8	11	0.942
2	1	2	0.8	9	0.909
2	1	3	0.8	16	0.878
2	1	4	0.8	2	0.822
2	1	5	0.8	3	0.826
2	1	6	0.8	1	0.83
2	1	7	0.8	2	0.788
2	1	8	0.8	14	0.683
2	1	9	0.8	8	1.019
2	1	10	0.8	16	0.935
2	1	11	0.8	8	1.124
2	1	12	0.8	14	1.174
2	1	13	0.8	11	0.968
2	1	14	0.8	10	1.054
2	1	15	0.8	12	1.206
2	1	16	0.8	16	1.013
2	1	17	0.8	3	1.004
2	1	18	0.8	0	0.863
2	1	19	0.8	11	0.905
2	1	20	0.8	15	0.954
2	1	21	0.8	5	1.004
2	1	22	0.8	14	1.139
2	1	23	0.8	9	1.208
2	1	24	0.8	16	1.111
2	1	25	0.8	13	1.077
2	1	26	0.8	6	0.949
2	1	27	0.8	1	0.855
2	1	28	0.8	13	1.007
2	1	29	0.8	13	0.958
2	1	30	0.8	6	1.06
2	1	31	0.8	11	1.148
2	1	32	0.8	0	0.858
2	1	33	0.8	9	1.044
2	1	34	0.8	4	0.984
2	1	35	0.8	10	1.11
2	1	36	0.8	2	1.203
2	1	37	0.8	12	1.198
2	1	38	0.8	14	1.129
2	1	39	0.8	4	1.034
2	1	40	0.8	7	0.97
2	1	41	0.8	5	1.092
2	1	42	0.8	10	1.129
2	1	43	0.8	16	1.034
2	1	44	0.8	14	1.114
2	1	45	0.8	14	1.175
2	1	46	0.8	15	1.241
2	1	47	0.8	6	1.013
2	1	48	0.8	7	1.116
2	1	49	0.8	6	0.889
2	1	50	0.8	5	1.157
2	1	51	0.8	6	1.172
2	1	52	0.8	12	1.158
2	1	53	0.8	10	1.076
2	1	54	0.8	12	1.028
2	1	55	0.8	4	1.108
2	1	56	0.8	2	1.005
2	1	57	0.8	0	0.816
2	1	58	0.8	8	1.034
2	1	59	0.8	9	1.033
2	1	60	0.8	3	1.016
2	1	61	0.8	9	0.947
2	1	62	0.8	15	1.013
2	1	63	0.8	5	1.148
2	1	64	0.8	7	1.062
2	1	65	0.8	13	1.262
2	1	66	0.8	7	1.166
2	1	67	0.8	16	0.972
2	1	68	0.8	15	1.094
2	1	69	0.8	8	1.243
2	1	70	0.8	3	1.031
2	1	71	0.8	15	1.19
2	1	72	0.8	2	1.069
2	1	73	0.8	12	1.001
2	1	74	0.8	14	1.052
2	1	75	0.8	15	1.204
2	1	76	0.8	14	1.267
2	1	77	0.8	1	0.919
2	1	78	0.8	12	0.956
2	1	79	0.8	3	1.118
2	1	80	0.8	11	1.019
2	1	81	0.8	4	1.046
2	1	82	0.8	10	1.226
2	1	83	0.8	9	1.021
2	1	84	0.8	7	1.112
2	1	85	0.8	0	0.954
2	1	86	0.8	15	1.19
2	1	87	0.8	4	1.148
2	1	88	0.8	15	1.334
2	1	89	0.8	5	1.156
2	1	90	0.8	5	0.973
2	1	91	0.8	13	1
2	1	92	0.8	9	1.115
2	1	93	0.8	8	1.128
2	1	94	0.8	11	0.889
2	1	95	0.8	0	0.838
2	1	96	0.8	6	1.069
2	1	97	0.8	7	0.986
2	1	98	0.8	13	1.16
2	1	99	0.8	8	1.094
2	1	100	0.8	9	0.987
2	1	101	0.8	16	1.065
2	1	102	0.8	13	1.11
2	1	103	0.8	7	0.911
2	1	104	0.8	5	0.996
2	1	105	0.8	10	1.286
2	1	106	0.8	7	0.995
2	1	107	0.8	13	1.158
2	1	108	0.8	0	0.828
2	1	109	0.8	4	1.044
2	1	110	0.8	10	0.887
2	1	111	0.8	4	0.708
2	1	112	0.8	2	0.589
2	1	113	0.8	1	0.731
2	1	114	0.8	2	0.813
2	1	115	0.8	4	0.892
2	1	116	0.8	10	1.064
2	1	117	0.8	3	1.045
2	1	118	0.8	5	0.921
2	1	119	0.8	2	1.069
2	1	120	0.8	4	1.258
2	1	121	0.8	2	0.682
2	1	122	0.8	10	1.21
2	1	123	0.8	5	1.225
2	1	124	0.8	8	1.02
2	1	125	0.8	4	1.128
2	1	126	0.8	8	1.001
2	1	127	0.8	2	1.1
2	1	128	0.8	3	1.269
2	1	129	0.8	11	0.985
2	1	130	0.8	8	1.079
2	1	131	0.8	15	1.192
2	1	132	0.8	1	1.422
2	1	133	0.8	9	1.082
2	1	134	0.8	3	0.97
2	1	135	0.8	12	0.932
2	1	136	0.8	1	0.894
2	1	137	0.8	6	0.858
2	1	138	0.8	12	0.971
2	1	139	0.8	16	1.237
2	1	140	0.8	3	0.94
2	1	141	0.8	11	1.178
2	1	142	0.8	7	1.26
2	1	143	0.8	6	1.116
2	1	144	0.8	1	1.097
2	1	145	0.8	13	1.054
2	1	146	0.8	12	1.142
2	1	147	0.8	13	1.116
2	1	148	0.8	6	1.001
2	1	149	0.8	15	1.227
2	1	150	0.8	14	1.043
2	1	151	0.8	12	1.063
2	1	152	0.8	10	0.979
2	1	153	0.8	1	1.069
2	1	154	0.8	8	0.697
2	1	155	0.8	7	1.07
2	1	156	0.8	1	0.829
2	1	157	0.8	9	0.898
2	1	158	0.8	16	0.958
2	1	159	0.8	14	1.268
2	1	160	0.8	3	0.921
2	1	161	0.8	16	0.958
2	1	162	0.8	0	0.888
2	1	163	0.8	0	0.835
2	1	164	0.8	6	0.826
2	1	165	0.8	1	1.165
2	1	166	0.8	5	1.051
2	1	167	0.8	11	0.835
2	1	168	0.8	0	1.179
2	1	169	0.8	0	1.277
2	1	170	0.8	11	1.19
2	2	1	0.8	15	0.815
2	2	2	0.8	11	0.894
2	2	3	0.8	6	0.874
2	2	4	0.8	10	0.835
2	2	5	0.8	8	1.179
2	2	6	0.8	12	0.861
2	2	7	0.8	0	0.957
2	2	8	0.8	16	0.703
2	2	9	0.8	12	0.824
2	2	10	0.8	15	0.811
2	2	11	0.8	12	0.89
2	2	12	0.8	1	0.727
2	2	13	0.8	14	0.968
2	2	14	0.8	6	0.958
2	2	15	0.8	13	0.996
2	2	16	0.8	9	0.871
2	2	17	0.8	16	0.939
2	2	18	0.8	9	0.969
2	2	19	0.8	5	0.755
2	2	20	0.8	6	0.813
2	2	21	0.8	14	0.829
2	2	22	0.8	9	0.867
2	2	23	0.8	13	0.856
2	2	24	0.8	16	0.887
2	2	25	0.8	12	0.948
2	2	26	0.8	0	0.822
2	2	27	0.8	4	0.809
2	2	28	0.8	14	0.968
2	2	29	0.8	11	0.798
2	2	30	0.8	1	0.841
2	2	31	0.8	4	0.789
2	2	32	0.8	0	0.7
2	2	33	0.8	4	0.916
2	2	34	0.8	10	1.05
2	2	35	0.8	16	0.877
2	2	36	0.8	3	0.742
2	2	37	0.8	6	0.955
2	2	38	0.8	4	0.781
2	2	39	0.8	4	0.788
2	2	40	0.8	3	0.89
2	2	41	0.8	7	0.887
2	2	42	0.8	7	0.964
2	2	43	0.8	11	0.906
2	2	44	0.8	5	0.923
2	2	45	0.8	9	0.964
2	2	46	0.8	5	1.114
2	2	47	0.8	6	1.015
2	2	48	0.8	15	1.006
2	2	49	0.8	0	0.885
2	2	50	0.8	6	1.15
2	2	51	0.8	3	0.968
2	2	52	0.8	2	1.038
2	2	53	0.8	4	1.005
2	2	54	0.8	6	1.012
2	2	55	0.8	10	1.051
2	2	56	0.8	9	1.059
2	2	57	0.8	16	0.955
2	2	58	0.8	3	1.005
2	2	59	0.8	8	0.948
2	2	60	0.8	1	0.854
2	2	61	0.8	16	0.982
2	2	62	0.8	2	1.093
2	2	63	0.8	14	0.905
2	2	64	0.8	8	1.018
2	2	65	0.8	15	0.853
2	2	66	0.8	5	1.077
2	2	67	0.8	15	0.902
2	2	68	0.8	6	1.046
2	2	69	0.8	4	1.05
2	2	70	0.8	15	1.15
2	2	71	0.8	14	1.016
2	2	72	0.8	4	0.995
2	2	73	0.8	1	0.838
2	2	74	0.8	5	0.782
2	2	75	0.8	2	0.996
2	2	76	0.8	0	0.887
2	2	77	0.8	14	0.947
2	2	78	0.8	7	0.885
2	2	79	0.8	3	0.974
2	2	80	0.8	12	1
2	2	81	0.8	10	0.829
2	2	82	0.8	1	0.722
2	2	83	0.8	7	0.932
2	2	84	0.8	8	1.117
2	2	85	0.8	16	0.858
2	2	86	0.8	12	1.13
2	2	87	0.8	9	0.939
2	2	88	0.8	10	0.921
2	2	89	0.8	12	0.83
2	2	90	0.8	6	0.774
2	2	91	0.8	2	0.648
2	2	92	0.8	2	0.924
2	2	93	0.8	13	0.853
2	2	94	0.8	7	0.917
2	2	95	0.8	13	1.018
2	2	96	0.8	15	0.982
2	2	97	0.8	2	0.996
2	2	98	0.8	7	0.967
2	2	99	0.8	0	1.197
2	2	100	0.8	3	1.288
2	2	101	0.8	11	0.868
2	2	102	0.8	7	0.793
2	2	103	0.8	3	0.884
2	2	104	0.8	5	0.924
2	2	105	0.8	5	0.933
2	2	106	0.8	11	0.963
2	2	107	0.8	11	1.065
2	2	108	0.8	3	0.933
2	2	109	0.8	8	1.155
2	2	110	0.8	1	1.069
2	2	111	0.8	15	1.049
2	2	112	0.8	2	1.148
2	2	113	0.8	0	1.046
2	2	114	0.8	13	0.906
2	2	115	0.8	0	0.987
2	2	116	0.8	9	0.858
2	2	117	0.8	15	1.082
2	2	118	0.8	13	0.666
2	2	119	0.8	8	0.806
2	2	120	0.8	9	0.727
2	2	121	0.8	12	0.647
2	2	122	0.8	1	0.778
2	2	123	0.8	10	0.861
2	2	124	0.8	5	0.813
2	2	125	0.8	12	0.956
2	2	126	0.8	10	1.021
2	2	127	0.8	9	1.097
2	2	128	0.8	13	0.99
2	2	129	0.8	7	0.86
2	2	130	0.8	0	0.908
2	2	131	0.8	16	1.037
2	2	132	0.8	10	0.812
2	2	133	0.8	0	0.619
2	2	134	0.8	1	0.727
2	2	135	0.8	9	0.824
2	2	136	0.8	1	0.859
2	2	137	0.8	2	0.859
2	2	138	0.8	8	0.843
2	2	139	0.8	14	0.887
2	2	140	0.8	6	1.028
2	2	141	0.8	14	1.059
2	2	142	0.8	11	1.051
2	2	143	0.8	2	0.899
2	2	144	0.8	13	0.964
2	2	145	0.8	2	0.938
2	2	146	0.8	13	0.856
2	2	147	0.8	14	0.888
2	2	148	0.8	14	0.948
2	2	149	0.8	4	0.966
2	2	150	0.8	11	1.116
2	2	151	0.8	3	0.985
2	2	152	0.8	8	1.033
2	2	153	0.8	11	1.063
2	2	154	0.8	10	0.964
2	2	155	0.8	10	1.066
2	2	156	0.8	11	0.902
2	2	157	0.8	5	0.759
2	2	158	0.8	8	0.917
2	2	159	0.8	16	0.938
2	2	160	0.8	4	1.08
2	2	161	0.8	7	1.144
2	2	162	0.8	1	0.83
2	2	163	0.8	3	0.869
2	2	164	0.8	16	0.954
2	2	165	0.8	7	0.891
2	2	166	0.8	13	1.32
2	2	167	0.8	12	1.101
2	2	168	0.8	5	0.966
2	2	169	0.8	15	1.132
2	2	170	0.8	8	1.118
2	3	1	0.8	10	1.162
2	3	2	0.8	10	1.033
2	3	3	0.8	5	1.111
2	3	4	0.8	1	0.98
2	3	5	0.8	6	1.155
2	3	6	0.8	11	0.989
2	3	7	0.8	9	1.211
2	3	8	0.8	6	1.21
2	3	9	0.8	7	1.065
2	3	10	0.8	13	1.206
2	3	11	0.8	5	1.109
2	3	12	0.8	7	1.197
2	3	13	0.8	4	0.936
2	3	14	0.8	16	1.526
2	3	15	0.8	14	1.159
2	3	16	0.8	3	0.918
2	3	17	0.8	1	0.891
2	3	18	0.8	11	1.111
2	3	19	0.8	8	0.996
2	3	20	0.8	2	1.127
2	3	21	0.8	5	1.017
2	3	22	0.8	1	0.964
2	3	23	0.8	11	1.018
2	3	24	0.8	1	0.981
2	3	25	0.8	5	1.012
2	3	26	0.8	12	1.003
2	3	27	0.8	2	1.149
2	3	28	0.8	2	0.855
2	3	29	0.8	12	1.239
2	3	30	0.8	14	1.238
2	3	31	0.8	9	1.163
2	3	32	0.8	3	1.257
2	3	33	0.8	14	1.273
2	3	34	0.8	9	1.037
2	3	35	0.8	12	1.372
2	3	36	0.8	3	1.175
2	3	37	0.8	9	1.305
2	3	38	0.8	15	1.274
2	3	39	0.8	4	1.07
2	3	40	0.8	15	1.29
2	3	41	0.8	3	1.351
2	3	42	0.8	7	1.177
2	3	43	0.8	12	1.275
2	3	44	0.8	0	1.252
2	3	45	0.8	8	1.284
2	3	46	0.8	12	1.372
2	3	47	0.8	9	1.254
2	3	48	0.8	3	0.886
2	3	49	0.8	0	1.103
2	3	50	0.8	5	0.872
2	3	51	0.8	16	1.1
2	3	52	0.8	6	0.901
2	3	53	0.8	11	1.206
2	3	54	0.8	7	1.14
2	3	55	0.8	12	1.146
2	3	56	0.8	4	0.98
2	3	57	0.8	10	1.198
2	3	58	0.8	14	1.401
2	3	59	0.8	2	0.908
2	3	60	0.8	2	0.957
2	3	61	0.8	3	1.171
2	3	62	0.8	10	1.157
2	3	63	0.8	6	1.059
2	3	64	0.8	15	1.179
2	3	65	0.8	0	0.99
2	3	66	0.8	0	0.86
2	3	67	0.8	5	1.02
2	3	68	0.8	7	1.033
2	3	69	0.8	10	1.223
2	3	70	0.8	5	1.178
2	3	71	0.8	13	1.164
2	3	72	0.8	2	1.163
2	3	73	0.8	8	1.001
2	3	74	0.8	14	1.243
2	3	75	0.8	8	1.271
2	3	76	0.8	14	1.252
2	3	77	0.8	2	1.284
2	3	78	0.8	11	1.196
2	3	79	0.8	10	1.367
2	3	80	0.8	5	1.135
2	3	81	0.8	11	1.139
2	3	82	0.8	11	1.112
2	3	83	0.8	16	1.062
2	3	84	0.8	3	1.005
2	3	85	0.8	8	1.077
2	3	86	0.8	8	1.141
2	3	87	0.8	6	1.162
2	3	88	0.8	7	1.097
2	3	89	0.8	0	0.957
2	3	90	0.8	15	0.915
2	3	91	0.8	16	1.176
2	3	92	0.8	16	1.131
2	3	93	0.8	13	1.196
2	3	94	0.8	0	1.032
2	3	95	0.8	1	0.854
2	3	96	0.8	13	1.207
2	3	97	0.8	15	1.27
2	3	98	0.8	3	1.07
2	3	99	0.8	4	1.162
2	3	100	0.8	3	1.256
2	3	101	0.8	5	1.224
2	3	102	0.8	5	1.328
2	3	103	0.8	10	1.097
2	3	104	0.8	14	1.166
2	3	105	0.8	12	1.212
2	3	106	0.8	7	1.243
2	3	107	0.8	15	1.335
2	3	108	0.8	3	0.964
2	3	109	0.8	13	1.162
2	3	110	0.8	8	1.112
2	3	111	0.8	6	1.149
2	3	112	0.8	16	1.364
2	3	113	0.8	13	1.274
2	3	114	0.8	2	1.278
2	3	115	0.8	16	1.174
2	3	116	0.8	16	1.4
2	3	117	0.8	13	1.467
2	3	118	0.8	6	1.48
2	3	119	0.8	14	1.32
2	3	120	0.8	15	1.293
2	3	121	0.8	0	1.274
2	3	122	0.8	1	1.262
2	3	123	0.8	9	1.23
2	3	124	0.8	1	1.43
2	3	125	0.8	9	1.365
2	3	126	0.8	10	1.275
2	3	127	0.8	9	1.123
2	3	128	0.8	13	1.333
2	3	129	0.8	13	1.166
2	3	130	0.8	9	1.084
2	3	131	0.8	6	1.069
2	3	132	0.8	1	0.985
2	3	133	0.8	6	0.775
2	3	134	0.8	0	0.874
2	3	135	0.8	14	0.926
2	3	136	0.8	7	0.871
2	3	137	0.8	16	0.748
2	3	138	0.8	11	0.79
2	3	139	0.8	4	0.908
2	3	140	0.8	12	1.165
2	3	141	0.8	12	1.099
2	3	142	0.8	11	1.076
2	3	143	0.8	14	1.284
2	3	144	0.8	7	1.135
2	3	145	0.8	10	1.122
2	3	146	0.8	11	1.044
2	3	147	0.8	4	0.904
2	3	148	0.8	6	1.065
2	3	149	0.8	4	0.997
2	3	150	0.8	15	1.04
2	3	151	0.8	15	1.195
2	3	152	0.8	9	1.11
2	3	153	0.8	2	0.883
2	3	154	0.8	15	1.292
2	3	155	0.8	8	1.016
2	3	156	0.8	4	1.075
2	3	157	0.8	1	0.98
2	3	158	0.8	4	1.022
2	3	159	0.8	10	1.322
2	3	160	0.8	12	1.011
2	3	161	0.8	16	1.386
2	3	162	0.8	0	1.096
2	3	163	0.8	8	1.101
2	3	164	0.8	13	1.174
2	3	165	0.8	8	1.064
2	3	166	0.8	7	1.173
2	3	167	0.8	2	1.111
2	3	168	0.8	4	1.012
2	3	169	0.8	0	0.939
2	3	170	0.8	1	0.985
2	4	1	0.8	9	0.914
2	4	2	0.8	12	1.033
2	4	3	0.8	4	1.047
2	4	4	0.8	12	1.019
2	4	5	0.8	13	1.142
2	4	6	0.8	3	0.908
2	4	7	0.8	13	1.197
2	4	8	0.8	16	0.871
2	4	9	0.8	8	0.972
2	4	10	0.8	16	1.286
2	4	11	0.8	0	1.187
2	4	12	0.8	15	1.033
2	4	13	0.8	11	1.033
2	4	14	0.8	7	1.288
2	4	15	0.8	1	0.997
2	4	16	0.8	15	1.016
2	4	17	0.8	0	1.091
2	4	18	0.8	0	1.144
2	4	19	0.8	7	1.085
2	4	20	0.8	12	1.102
2	4	21	0.8	13	1.127
2	4	22	0.8	14	1.4
2	4	23	0.8	7	1.067
2	4	24	0.8	1	1.143
2	4	25	0.8	15	1.037
2	4	26	0.8	13	1.26
2	4	27	0.8	8	1.276
2	4	28	0.8	2	1.077
2	4	29	0.8	6	1.077
2	4	30	0.8	16	1.237
2	4	31	0.8	6	1.357
2	4	32	0.8	13	1.267
2	4	33	0.8	8	1.191
2	4	34	0.8	1	1.135
2	4	35	0.8	13	1.075
2	4	36	0.8	4	1.076
2	4	37	0.8	7	0.964
2	4	38	0.8	13	1.066
2	4	39	0.8	15	1.351
2	4	40	0.8	15	1.288
2	4	41	0.8	12	1.141
2	4	42	0.8	5	1.115
2	4	43	0.8	0	1.112
2	4	44	0.8	10	1.173
2	4	45	0.8	3	1.223
2	4	46	0.8	10	1.194
2	4	47	0.8	2	1.061
2	4	48	0.8	4	1.117
2	4	49	0.8	15	1.339
2	4	50	0.8	14	1.336
2	4	51	0.8	7	1.477
2	4	52	0.8	5	1.142
2	4	53	0.8	4	0.988
2	4	54	0.8	2	0.97
2	4	55	0.8	3	1.157
2	4	56	0.8	13	1.438
2	4	57	0.8	0	0.894
2	4	58	0.8	5	1.21
2	4	59	0.8	4	1.241
2	4	60	0.8	2	1.141
2	4	61	0.8	3	1.371
2	4	62	0.8	5	1.221
2	4	63	0.8	0	0.921
2	4	64	0.8	7	1.23
2	4	65	0.8	15	1.157
2	4	66	0.8	4	0.995
2	4	67	0.8	4	0.806
2	4	68	0.8	6	0.949
2	4	69	0.8	4	1.111
2	4	70	0.8	3	1.237
2	4	71	0.8	14	1.356
2	4	72	0.8	0	1.165
2	4	73	0.8	9	1.404
2	4	74	0.8	12	1.086
2	4	75	0.8	2	1.299
2	4	76	0.8	13	1.396
2	4	77	0.8	14	1.239
2	4	78	0.8	8	0.91
2	4	79	0.8	8	0.947
2	4	80	0.8	10	0.853
2	4	81	0.8	14	0.997
2	4	82	0.8	6	1.16
2	4	83	0.8	2	1.062
2	4	84	0.8	0	1.198
2	4	85	0.8	1	1.081
2	4	86	0.8	9	1.209
2	4	87	0.8	1	1.16
2	4	88	0.8	7	1.206
2	4	89	0.8	14	1.205
2	4	90	0.8	14	1.3
2	4	91	0.8	12	1.141
2	4	92	0.8	8	1.227
2	4	93	0.8	15	1.038
2	4	94	0.8	16	1.102
2	4	95	0.8	10	1.191
2	4	96	0.8	11	1.197
2	4	97	0.8	11	1.144
2	4	98	0.8	9	1.005
2	4	99	0.8	10	1.332
2	4	100	0.8	2	1.118
2	4	101	0.8	6	1.099
2	4	102	0.8	9	1.204
2	4	103	0.8	12	1.203
2	4	104	0.8	16	1.102
2	4	105	0.8	11	1.159
2	4	106	0.8	1	1.317
2	4	107	0.8	12	1.386
2	4	108	0.8	13	1.4
2	4	109	0.8	15	1.275
2	4	110	0.8	11	1.683
2	4	111	0.8	10	1.26
2	4	112	0.8	5	1.132
2	4	113	0.8	2	0.957
2	4	114	0.8	8	1.075
2	4	115	0.8	3	1.124
2	4	116	0.8	3	0.981
2	4	117	0.8	14	1.14
2	4	118	0.8	1	1.193
2	4	119	0.8	8	1.076
2	4	120	0.8	3	1.093
2	4	121	0.8	16	1.129
2	4	122	0.8	11	1.083
2	4	123	0.8	3	1.067
2	4	124	0.8	16	1.24
2	4	125	0.8	10	1.219
2	4	126	0.8	2	0.966
2	4	127	0.8	7	1.116
2	4	128	0.8	3	1.002
2	4	129	0.8	5	1.052
[truncated: 10,241 more rows]
