# Supplementary material for: Speed Constancy or Only Slowness: What Drives the Kappa Effect
Source: PLoS One. 2016 Apr 21;11(4):e0154013. doi: 10.1371/journal.pone.0154013 (PMC4839579; doi:10.1371/journal.pone.0154013)
Supplement: S2 Data — (XLS) [file pone.0154013.s003.xls]

## Sheet: KappaExp-1-1
Subject number	Block number	Trial number	Horizontal distance between the circle and fixation (deg, positive = right visual field, negative = left visual field)	Sample time interval (s)	Production time (s)
1	1	1	-12	1.2	1.212
1	1	2	12	1.2	1.37
1	1	3	12	1.2	0.905
1	1	4	0	0.8	0.853
1	1	5	-12	0.8	1.044
1	1	6	-12	0.8	0.839
1	1	7	12	0.8	0.977
1	1	8	0	1.2	1.045
1	1	9	12	0.8	0.931
1	1	10	12	0.8	0.711
1	1	11	-12	1.2	0.87
1	1	12	0	1.2	0.817
1	1	13	-12	1.2	1
1	1	14	0	0.8	0.714
1	1	15	0	0.8	0.793
1	1	16	0	1.2	1.095
1	1	17	12	0.8	0.91
1	1	18	-12	0.8	0.964
1	1	19	0	1.2	0.846
1	1	20	0	0.8	0.935
1	1	21	-12	0.8	0.887
1	1	22	12	1.2	0.987
1	1	23	12	1.2	0.823
1	1	24	-12	1.2	0.851
1	1	25	-12	1.2	1.161
1	1	26	-12	1.2	1.437
1	1	27	-12	0.8	1.117
1	1	28	-12	1.2	1.298
1	1	29	12	0.8	1.216
1	1	30	12	1.2	1.211
1	1	31	12	0.8	0.781
1	1	32	12	0.8	0.82
1	1	33	-12	0.8	1.025
1	1	34	0	0.8	0.786
1	1	35	12	1.2	0.873
1	1	36	-12	0.8	0.924
1	1	37	12	1.2	0.891
1	1	38	12	0.8	0.903
1	1	39	0	0.8	0.892
1	1	40	0	0.8	0.836
1	1	41	0	0.8	1.126
1	1	42	0	1.2	1.332
1	1	43	0	1.2	1.252
1	1	44	-12	0.8	0.898
1	1	45	0	1.2	1.586
1	1	46	0	1.2	1.409
1	1	47	-12	1.2	1.272
1	1	48	12	1.2	0.947
1	2	1	-12	0.8	1.032
1	2	2	12	1.2	1.051
1	2	3	0	1.2	1.348
1	2	4	0	0.8	1.003
1	2	5	-12	1.2	1.161
1	2	6	-12	1.2	1.254
1	2	7	12	1.2	1.308
1	2	8	-12	1.2	1.121
1	2	9	-12	0.8	1.132
1	2	10	0	0.8	0.938
1	2	11	0	1.2	0.92
1	2	12	12	0.8	0.903
1	2	13	0	1.2	0.846
1	2	14	0	0.8	0.95
1	2	15	-12	1.2	1.05
1	2	16	0	1.2	0.831
1	2	17	12	1.2	1.123
1	2	18	12	0.8	0.924
1	2	19	12	0.8	1.002
1	2	20	12	1.2	1.042
1	2	21	12	0.8	0.803
1	2	22	-12	0.8	0.92
1	2	23	0	0.8	0.794
1	2	24	-12	0.8	0.911
1	2	25	12	1.2	0.854
1	2	26	-12	0.8	0.87
1	2	27	0	0.8	0.855
1	2	28	12	1.2	1.187
1	2	29	0	1.2	1.186
1	2	30	12	1.2	1.218
1	2	31	12	0.8	1.044
1	2	32	12	0.8	1.1
1	2	33	-12	0.8	1.042
1	2	34	-12	0.8	0.903
1	2	35	0	1.2	1.1
1	2	36	0	0.8	0.947
1	2	37	-12	1.2	1.273
1	2	38	-12	1.2	1.227
1	2	39	12	0.8	1.296
1	2	40	12	0.8	0.966
1	2	41	0	1.2	0.862
1	2	42	0	1.2	1.004
1	2	43	-12	0.8	1.043
1	2	44	0	0.8	1.042
1	2	45	0	0.8	0.71
1	2	46	-12	1.2	1.209
1	2	47	-12	1.2	1.144
1	2	48	12	1.2	1.222
1	3	1	0	0.8	0.658
1	3	2	-12	1.2	1.031
1	3	3	12	1.2	0.967
1	3	4	0	1.2	1.16
1	3	5	-12	0.8	1.138
1	3	6	-12	0.8	1.009
1	3	7	12	0.8	0.919
1	3	8	0	1.2	0.67
1	3	9	-12	0.8	0.83
1	3	10	0	1.2	0.872
1	3	11	-12	0.8	0.967
1	3	12	0	0.8	0.95
1	3	13	12	1.2	1.271
1	3	14	0	0.8	0.941
1	3	15	12	0.8	1.058
1	3	16	-12	1.2	1.486
1	3	17	12	0.8	0.912
1	3	18	12	1.2	1.372
1	3	19	0	0.8	1.039
1	3	20	12	1.2	1.58
1	3	21	-12	1.2	1.243
1	3	22	-12	1.2	1.504
1	3	23	0	1.2	1.311
1	3	24	12	0.8	0.972
1	3	25	12	1.2	1.332
1	3	26	-12	0.8	0.936
1	3	27	0	1.2	1.384
1	3	28	0	0.8	1.176
1	3	29	-12	1.2	1.197
1	3	30	-12	1.2	1.377
1	3	31	12	0.8	1.22
1	3	32	12	0.8	1.257
1	3	33	-12	0.8	1.235
1	3	34	0	1.2	1.081
1	3	35	-12	1.2	1.375
1	3	36	0	0.8	1.044
1	3	37	12	1.2	1.339
1	3	38	0	1.2	1.353
1	3	39	-12	1.2	1.512
1	3	40	0	0.8	1.132
1	3	41	-12	0.8	1.17
1	3	42	0	0.8	1.025
1	3	43	12	0.8	1.019
1	3	44	12	1.2	1.331
1	3	45	0	1.2	1.477
1	3	46	12	1.2	1.561
1	3	47	-12	0.8	1.003
1	3	48	12	0.8	1.039
1	4	1	-12	0.8	1.068
1	4	2	0	0.8	0.904
1	4	3	0	0.8	1.016
1	4	4	12	0.8	1.225
1	4	5	12	1.2	1.164
1	4	6	0	0.8	1.122
1	4	7	-12	0.8	1.193
1	4	8	-12	1.2	1.3
1	4	9	0	1.2	1.299
1	4	10	-12	1.2	1.218
1	4	11	-12	1.2	1.505
1	4	12	12	1.2	1.595
1	4	13	0	1.2	1.366
1	4	14	0	0.8	1.101
1	4	15	12	1.2	1.441
1	4	16	-12	0.8	1.035
1	4	17	12	0.8	1.114
1	4	18	0	1.2	1.188
1	4	19	0	1.2	1.209
1	4	20	-12	1.2	1.363
1	4	21	12	0.8	1.162
1	4	22	12	0.8	1.201
1	4	23	12	1.2	1.207
1	4	24	-12	0.8	1.247
1	4	25	12	0.8	0.962
1	4	26	0	0.8	1.117
1	4	27	-12	0.8	1.111
1	4	28	0	0.8	1.204
1	4	29	0	0.8	1.043
1	4	30	12	1.2	1.437
1	4	31	12	1.2	1.538
1	4	32	-12	0.8	1.033
1	4	33	12	1.2	1.258
1	4	34	12	1.2	0.947
1	4	35	12	0.8	1.098
1	4	36	-12	1.2	1.27
1	4	37	0	1.2	1.286
1	4	38	0	1.2	1.225
1	4	39	0	1.2	1.114
1	4	40	-12	1.2	1.081
1	4	41	-12	1.2	1.123
1	4	42	-12	0.8	1.085
1	4	43	-12	1.2	1.309
1	4	44	12	0.8	1.062
1	4	45	0	0.8	1.098
1	4	46	12	0.8	1.342
1	4	47	0	1.2	1.679
1	4	48	-12	0.8	1.414
1	5	1	12	0.8	0.98
1	5	2	0	1.2	1.284
1	5	3	0	0.8	1.212
1	5	4	12	1.2	1.602
1	5	5	0	1.2	1.439
1	5	6	-12	0.8	0.884
1	5	7	-12	1.2	1.535
1	5	8	0	0.8	1.025
1	5	9	-12	0.8	1.019
1	5	10	12	1.2	1.412
1	5	11	12	1.2	1.404
1	5	12	0	1.2	1.167
1	5	13	12	0.8	1.306
1	5	14	0	0.8	0.987
1	5	15	-12	1.2	1.327
1	5	16	-12	1.2	1.191
1	5	17	0	1.2	1.111
1	5	18	12	1.2	1.82
1	5	19	-12	1.2	0.95
1	5	20	-12	0.8	1.03
1	5	21	0	0.8	1.039
1	5	22	12	0.8	0.933
1	5	23	-12	0.8	1.199
1	5	24	12	0.8	1.182
1	5	25	0	0.8	0.988
1	5	26	0	1.2	1.195
1	5	27	12	1.2	0.992
1	5	28	0	1.2	1.545
1	5	29	12	1.2	1.017
1	5	30	12	0.8	0.948
1	5	31	-12	1.2	1.217
1	5	32	12	0.8	1.145
1	5	33	0	1.2	1.126
1	5	34	12	1.2	1.094
1	5	35	0	1.2	1.528
1	5	36	-12	0.8	0.925
1	5	37	0	0.8	1.146
1	5	38	12	0.8	1.192
1	5	39	-12	0.8	1.143
1	5	40	-12	1.2	1.611
1	5	41	0	0.8	1.195
1	5	42	0	0.8	1.026
1	5	43	12	0.8	1.262
1	5	44	-12	1.2	1.105
1	5	45	-12	1.2	1.538
1	5	46	-12	0.8	1.104
1	5	47	-12	0.8	1.084
1	5	48	12	1.2	1.585
2	1	1	0	0.8	1.478
2	1	2	-12	1.2	1.927
2	1	3	12	1.2	1.237
2	1	4	-12	0.8	0.82
2	1	5	12	1.2	1.182
2	1	6	0	1.2	1.699
2	1	7	12	1.2	1.007
2	1	8	0	0.8	0.805
2	1	9	-12	0.8	1.076
2	1	10	0	0.8	0.914
2	1	11	0	1.2	0.997
2	1	12	12	0.8	0.883
2	1	13	12	1.2	1.525
2	1	14	-12	1.2	1.233
2	1	15	12	0.8	0.8
2	1	16	0	1.2	0.81
2	1	17	-12	1.2	1.126
2	1	18	0	1.2	0.913
2	1	19	-12	0.8	0.853
2	1	20	12	0.8	0.873
2	1	21	-12	0.8	0.791
2	1	22	0	0.8	0.782
2	1	23	12	0.8	0.782
2	1	24	-12	1.2	1.529
2	1	25	12	1.2	1.681
2	1	26	0	1.2	1.847
2	1	27	12	0.8	1.243
2	1	28	12	0.8	0.949
2	1	29	0	0.8	0.949
2	1	30	0	1.2	1.242
2	1	31	-12	1.2	1.113
2	1	32	-12	0.8	0.988
2	1	33	-12	1.2	0.978
2	1	34	-12	0.8	0.992
2	1	35	0	1.2	1.632
2	1	36	-12	1.2	1.729
2	1	37	12	0.8	0.91
2	1	38	0	0.8	0.887
2	1	39	0	0.8	0.885
2	1	40	12	1.2	1.144
2	1	41	0	1.2	1.28
2	1	42	-12	0.8	1.087
2	1	43	12	1.2	1.147
2	1	44	-12	0.8	0.91
2	1	45	12	1.2	1.621
2	1	46	-12	1.2	1.52
2	1	47	0	0.8	0.758
2	1	48	12	0.8	0.971
2	2	1	12	0.8	1.079
2	2	2	0	0.8	0.818
2	2	3	-12	0.8	0.838
2	2	4	12	0.8	0.951
2	2	5	-12	1.2	1.669
2	2	6	-12	0.8	1.029
2	2	7	-12	1.2	1.641
2	2	8	12	1.2	1.651
2	2	9	0	1.2	1.322
2	2	10	-12	0.8	0.936
2	2	11	0	0.8	0.836
2	2	12	-12	1.2	1.416
2	2	13	12	1.2	1.587
2	2	14	0	1.2	1.696
2	2	15	0	1.2	1.896
2	2	16	12	1.2	1.535
2	2	17	12	1.2	1.611
2	2	18	12	0.8	1.483
2	2	19	12	0.8	0.82
2	2	20	-12	0.8	0.889
2	2	21	0	1.2	1.452
2	2	22	0	0.8	0.86
2	2	23	-12	1.2	1.528
2	2	24	0	0.8	0.923
2	2	25	-12	1.2	1.561
2	2	26	12	1.2	1.643
2	2	27	-12	0.8	0.967
2	2	28	-12	0.8	1.044
2	2	29	0	1.2	1.634
2	2	30	12	1.2	1.529
2	2	31	0	1.2	1.578
2	2	32	12	0.8	1.045
2	2	33	12	1.2	1.382
2	2	34	0	1.2	1.314
2	2	35	12	1.2	1.705
2	2	36	-12	1.2	1.63
2	2	37	0	1.2	1.539
2	2	38	0	0.8	1.294
2	2	39	0	0.8	1.254
2	2	40	12	0.8	1.197
2	2	41	12	0.8	1.298
2	2	42	0	0.8	1.108
2	2	43	-12	1.2	1.579
2	2	44	-12	0.8	1.36
2	2	45	12	0.8	1.223
2	2	46	-12	0.8	1.295
2	2	47	-12	1.2	1.63
2	2	48	0	0.8	0.921
2	3	1	12	1.2	1.571
2	3	2	-12	1.2	1.576
2	3	3	-12	0.8	1.294
2	3	4	0	0.8	1.062
2	3	5	0	1.2	1.528
2	3	6	12	1.2	1.606
2	3	7	12	1.2	1.407
2	3	8	0	0.8	1.085
2	3	9	-12	0.8	0.983
2	3	10	0	1.2	1.453
2	3	11	-12	0.8	1.066
2	3	12	-12	0.8	1.017
2	3	13	12	0.8	1.132
2	3	14	12	0.8	1.041
2	3	15	0	1.2	1.146
2	3	16	0	1.2	1.447
2	3	17	-12	1.2	1.66
2	3	18	0	0.8	1.058
2	3	19	-12	1.2	1.485
2	3	20	12	0.8	0.971
2	3	21	12	0.8	1.001
2	3	22	12	1.2	1.65
2	3	23	0	0.8	1.101
2	3	24	-12	1.2	1.747
2	3	25	12	0.8	0.94
2	3	26	-12	1.2	1.553
2	3	27	0	1.2	1.398
2	3	28	0	0.8	0.933
2	3	29	0	0.8	1.056
2	3	30	-12	0.8	1.062
2	3	31	0	0.8	0.932
2	3	32	12	0.8	0.925
2	3	33	0	0.8	1.12
2	3	34	0	1.2	1.094
2	3	35	12	1.2	1.654
2	3	36	12	0.8	1.3
2	3	37	-12	1.2	1.484
2	3	38	-12	0.8	0.984
2	3	39	-12	1.2	1.439
2	3	40	12	1.2	1.615
2	3	41	-12	1.2	1.647
2	3	42	-12	0.8	1.073
2	3	43	12	0.8	1.191
2	3	44	0	1.2	1.525
2	3	45	0	1.2	1.528
2	3	46	12	1.2	1.499
2	3	47	-12	0.8	1.145
2	3	48	12	1.2	1.482
2	4	1	12	0.8	0.621
2	4	2	0	0.8	0.758
2	4	3	-12	1.2	1.621
2	4	4	12	0.8	0.781
2	4	5	-12	1.2	1.809
2	4	6	12	0.8	1.232
2	4	7	0	0.8	1.222
2	4	8	0	1.2	1.451
2	4	9	0	1.2	1.849
2	4	10	-12	0.8	1.549
2	4	11	0	1.2	1.334
2	4	12	12	0.8	1.203
2	4	13	12	1.2	1.562
2	4	14	0	0.8	0.797
2	4	15	-12	0.8	0.724
2	4	16	0	1.2	1.566
2	4	17	0	0.8	0.864
2	4	18	12	1.2	1.505
2	4	19	-12	0.8	1.052
2	4	20	-12	1.2	1.737
2	4	21	12	1.2	1.979
2	4	22	-12	1.2	1.667
2	4	23	12	1.2	2.074
2	4	24	-12	0.8	1.364
2	4	25	-12	0.8	1.084
2	4	26	12	1.2	1.482
2	4	27	-12	0.8	1.059
2	4	28	12	1.2	1.575
2	4	29	0	1.2	1.36
2	4	30	0	1.2	1.859
2	4	31	-12	0.8	0.79
2	4	32	12	0.8	0.778
2	4	33	-12	1.2	1.593
2	4	34	12	0.8	1.234
2	4	35	12	1.2	1.751
2	4	36	0	0.8	0.795
2	4	37	-12	1.2	1.49
2	4	38	0	0.8	0.834
2	4	39	-12	0.8	0.894
2	4	40	-12	1.2	1.377
2	4	41	0	1.2	1.155
2	4	42	0	1.2	1.472
2	4	43	12	1.2	1.602
2	4	44	12	0.8	0.916
2	4	45	12	0.8	1.415
2	4	46	-12	1.2	1.423
2	4	47	0	0.8	1.035
2	4	48	0	0.8	0.914
2	5	1	12	1.2	1.455
2	5	2	0	0.8	0.61
2	5	3	-12	0.8	0.757
2	5	4	-12	1.2	1.514
2	5	5	12	1.2	1.648
2	5	6	0	0.8	0.774
2	5	7	-12	1.2	1.512
2	5	8	-12	0.8	0.837
2	5	9	0	1.2	1.189
2	5	10	0	0.8	0.964
2	5	11	0	1.2	1.097
2	5	12	-12	0.8	0.926
2	5	13	12	1.2	1.574
2	5	14	12	0.8	1.004
2	5	15	12	0.8	0.926
2	5	16	0	0.8	0.93
2	5	17	-12	0.8	1.31
2	5	18	12	0.8	1.172
2	5	19	0	1.2	1.321
2	5	20	12	0.8	1.182
2	5	21	-12	1.2	1.723
2	5	22	0	1.2	1.711
2	5	23	-12	1.2	1.725
2	5	24	12	1.2	1.454
2	5	25	0	0.8	0.819
2	5	26	-12	0.8	0.876
2	5	27	-12	0.8	1.093
2	5	28	12	0.8	1.098
2	5	29	0	1.2	1.471
2	5	30	0	0.8	1.243
2	5	31	12	1.2	2.134
2	5	32	0	1.2	1.316
2	5	33	-12	1.2	1.508
2	5	34	12	0.8	0.891
2	5	35	-12	0.8	0.969
2	5	36	0	1.2	1.693
2	5	37	-12	0.8	0.894
2	5	38	0	0.8	1.144
2	5	39	-12	1.2	1.402
2	5	40	12	1.2	1.181
2	5	41	0	1.2	1.573
2	5	42	0	0.8	0.975
2	5	43	12	0.8	1.037
2	5	44	-12	1.2	1.216
2	5	45	-12	1.2	1.345
2	5	46	12	1.2	1.773
2	5	47	12	0.8	1.344
2	5	48	12	1.2	1.107
3	1	1	-12	1.2	1.257
3	1	2	12	1.2	1.266
3	1	3	12	0.8	1.056
3	1	4	12	1.2	1.703
3	1	5	0	1.2	1.522
3	1	6	-12	0.8	1.043
3	1	7	0	1.2	1.277
3	1	8	12	1.2	1.39
3	1	9	-12	0.8	1.079
3	1	10	0	0.8	1.248
3	1	11	12	0.8	1.07
3	1	12	0	1.2	1.416
3	1	13	0	1.2	1.686
3	1	14	0	0.8	0.984
3	1	15	0	1.2	1.19
3	1	16	12	0.8	0.891
3	1	17	-12	0.8	0.969
3	1	18	12	1.2	1.557
3	1	19	12	0.8	0.995
3	1	20	-12	0.8	0.982
3	1	21	0	0.8	0.75
3	1	22	12	1.2	1.47
3	1	23	0	1.2	1.256
3	1	24	0	0.8	1.162
3	1	25	12	0.8	1.113
3	1	26	-12	1.2	1.39
3	1	27	-12	1.2	1.654
3	1	28	12	0.8	1.196
3	1	29	0	0.8	1.08
3	1	30	12	0.8	0.915
3	1	31	0	0.8	0.894
3	1	32	-12	1.2	1.391
3	1	33	-12	1.2	1.53
3	1	34	-12	0.8	1.087
3	1	35	0	1.2	1.635
3	1	36	12	1.2	1.394
3	1	37	0	1.2	1.288
3	1	38	-12	1.2	1.364
3	1	39	0	0.8	1.289
3	1	40	12	0.8	1.234
3	1	41	-12	0.8	0.963
3	1	42	-12	1.2	1.365
3	1	43	-12	0.8	1.229
3	1	44	0	0.8	1.086
3	1	45	-12	1.2	1.55
3	1	46	12	1.2	1.432
3	1	47	-12	0.8	1.103
3	1	48	12	1.2	1.692
3	2	1	-12	0.8	1.192
3	2	2	0	0.8	1.331
3	2	3	0	0.8	0.686
3	2	4	-12	0.8	1.062
3	2	5	12	1.2	1.902
3	2	6	-12	1.2	1.233
3	2	7	-12	1.2	1.352
3	2	8	0	0.8	1.328
3	2	9	-12	1.2	1.629
3	2	10	0	1.2	1.701
3	2	11	12	0.8	0.916
3	2	12	0	1.2	1.34
3	2	13	12	0.8	1.005
3	2	14	0	0.8	1.141
3	2	15	12	1.2	1.597
3	2	16	-12	0.8	1.237
3	2	17	12	1.2	1.446
3	2	18	-12	1.2	1.309
3	2	19	0	1.2	1.356
3	2	20	12	0.8	1.242
3	2	21	0	0.8	0.796
3	2	22	-12	0.8	1.144
3	2	23	12	1.2	1.334
3	2	24	12	0.8	1.082
3	2	25	-12	1.2	1.239
3	2	26	12	0.8	1.026
3	2	27	12	1.2	1.293
3	2	28	0	1.2	1.384
3	2	29	0	1.2	1.343
3	2	30	-12	1.2	1.672
3	2	31	12	1.2	1.442
3	2	32	12	1.2	1.71
3	2	33	0	1.2	1.282
3	2	34	0	0.8	0.914
3	2	35	0	1.2	1.214
3	2	36	12	1.2	1.413
3	2	37	0	0.8	0.954
3	2	38	0	1.2	1.196
3	2	39	-12	0.8	1.145
3	2	40	-12	0.8	1.014
3	2	41	-12	0.8	0.994
3	2	42	0	0.8	0.877
3	2	43	-12	0.8	0.913
3	2	44	-12	1.2	1.304
3	2	45	12	0.8	0.998
3	2	46	-12	1.2	1.527
3	2	47	12	0.8	1.13
3	2	48	12	0.8	1.136
3	3	1	12	0.8	0.912
3	3	2	0	1.2	1.499
3	3	3	-12	1.2	1.087
3	3	4	12	1.2	1.04
3	3	5	-12	0.8	1.117
3	3	6	12	0.8	1.114
3	3	7	-12	0.8	1.137
3	3	8	12	0.8	0.932
3	3	9	0	1.2	1.427
3	3	10	0	1.2	1.337
3	3	11	12	0.8	0.912
3	3	12	-12	0.8	1.016
3	3	13	-12	1.2	1.451
3	3	14	0	1.2	1.473
3	3	15	-12	0.8	1.065
3	3	16	12	1.2	1.566
3	3	17	12	0.8	1.061
3	3	18	-12	0.8	0.889
3	3	19	-12	0.8	1.096
3	3	20	12	1.2	1.154
3	3	21	12	0.8	0.993
3	3	22	12	1.2	1.205
3	3	23	-12	0.8	1.043
3	3	24	12	0.8	0.994
3	3	25	-12	1.2	1.643
3	3	26	0	0.8	0.795
3	3	27	-12	1.2	1.271
3	3	28	12	1.2	1.313
3	3	29	0	1.2	1.095
3	3	30	0	0.8	0.77
3	3	31	-12	0.8	0.849
3	3	32	0	0.8	0.954
3	3	33	-12	1.2	1.157
3	3	34	0	0.8	1.001
3	3	35	0	0.8	0.999
3	3	36	0	1.2	1.249
3	3	37	-12	1.2	1.293
3	3	38	12	1.2	1.324
3	3	39	-12	1.2	1.51
3	3	40	0	0.8	0.727
3	3	41	0	0.8	0.709
3	3	42	0	1.2	0.959
3	3	43	0	0.8	1.008
3	3	44	12	1.2	1.08
3	3	45	-12	1.2	1.152
3	3	46	12	1.2	0.984
3	3	47	0	1.2	1.019
3	3	48	12	0.8	0.848
3	4	1	12	1.2	1.488
3	4	2	12	0.8	0.978
3	4	3	0	0.8	0.621
3	4	4	-12	1.2	1.147
3	4	5	0	1.2	0.937
3	4	6	0	1.2	0.863
3	4	7	0	0.8	0.877
3	4	8	-12	1.2	1.225
3	4	9	0	0.8	0.917
3	4	10	-12	1.2	1.152
3	4	11	-12	1.2	1.213
3	4	12	0	0.8	0.98
3	4	13	-12	0.8	0.922
3	4	14	0	0.8	0.603
3	4	15	0	1.2	0.589
3	4	16	12	1.2	1.221
3	4	17	12	0.8	1.709
3	4	18	12	0.8	0.964
3	4	19	-12	0.8	1.093
3	4	20	0	0.8	0.966
3	4	21	12	1.2	1.418
3	4	22	0	0.8	0.863
3	4	23	12	1.2	1.066
3	4	24	12	1.2	1.009
3	4	25	0	1.2	1.27
3	4	26	-12	0.8	0.867
3	4	27	-12	0.8	0.93
3	4	28	-12	1.2	1.346
3	4	29	0	0.8	0.817
3	4	30	0	1.2	1.214
3	4	31	12	0.8	0.882
3	4	32	0	1.2	1.22
3	4	33	-12	0.8	1.12
3	4	34	-12	1.2	1.681
3	4	35	12	0.8	1.034
3	4	36	12	0.8	1.09
3	4	37	0	1.2	1.045
3	4	38	-12	1.2	1.213
3	4	39	0	1.2	1.359
3	4	40	-12	0.8	1.029
3	4	41	12	1.2	1.11
3	4	42	12	0.8	1.089
3	4	43	12	1.2	1.364
3	4	44	12	0.8	1.045
3	4	45	12	1.2	0.915
3	4	46	-12	0.8	0.902
3	4	47	-12	0.8	0.908
3	4	48	-12	1.2	1.369
3	5	1	12	0.8	0.999
3	5	2	-12	0.8	0.811
3	5	3	0	1.2	1.278
3	5	4	0	1.2	1.269
3	5	5	0	1.2	1.258
3	5	6	-12	0.8	0.878
3	5	7	-12	0.8	0.952
3	5	8	-12	1.2	1.069
3	5	9	-12	1.2	1.178
3	5	10	12	0.8	0.711
3	5	11	12	1.2	0.933
3	5	12	0	1.2	1.1
3	5	13	-12	1.2	1.436
3	5	14	-12	1.2	1.106
3	5	15	12	0.8	0.919
3	5	16	-12	1.2	1.508
3	5	17	12	0.8	0.93
3	5	18	-12	0.8	0.994
3	5	19	12	1.2	1.207
3	5	20	12	1.2	1.021
3	5	21	12	1.2	1.352
3	5	22	0	1.2	1.369
3	5	23	12	0.8	0.933
3	5	24	12	0.8	0.833
3	5	25	12	0.8	0.763
3	5	26	0	1.2	1.406
3	5	27	-12	0.8	0.938
3	5	28	-12	0.8	0.789
3	5	29	0	0.8	0.789
3	5	30	0	1.2	1.285
3	5	31	0	0.8	0.765
3	5	32	0	0.8	0.67
3	5	33	-12	0.8	0.85
3	5	34	0	0.8	1.065
3	5	35	0	0.8	0.802
3	5	36	0	0.8	0.767
3	5	37	0	0.8	0.779
3	5	38	-12	0.8	0.755
3	5	39	-12	1.2	0.977
3	5	40	12	1.2	1.017
3	5	41	-12	1.2	1.159
3	5	42	12	1.2	1.137
3	5	43	12	1.2	1.036
3	5	44	12	0.8	0.786
3	5	45	12	1.2	0.898
3	5	46	-12	1.2	0.849
3	5	47	0	0.8	0.858
3	5	48	0	1.2	1.091
4	1	1	0	1.2	1.271
4	1	2	12	0.8	0.846
4	1	3	-12	1.2	0.936
4	1	4	0	1.2	1.444
4	1	5	0	1.2	1.285
4	1	6	-12	1.2	1.077
4	1	7	-12	0.8	0.731
4	1	8	12	1.2	0.921
4	1	9	0	0.8	0.734
4	1	10	12	0.8	0.846
4	1	11	12	1.2	1.135
4	1	12	0	1.2	0.767
4	1	13	-12	0.8	0.885
4	1	14	0	1.2	1.236
4	1	15	12	0.8	0.834
4	1	16	0	0.8	0.884
4	1	17	-12	1.2	1.352
4	1	18	12	0.8	1.27
4	1	19	12	1.2	1.663
4	1	20	-12	0.8	0.805
4	1	21	12	0.8	0.575
4	1	22	-12	0.8	0.784
4	1	23	12	1.2	1.365
4	1	24	12	1.2	1.306
4	1	25	0	0.8	1.163
4	1	26	-12	1.2	1.338
4	1	27	0	0.8	0.739
4	1	28	12	1.2	1.476
4	1	29	0	1.2	1.515
4	1	30	0	1.2	1.498
4	1	31	12	1.2	1.768
4	1	32	0	0.8	0.78
4	1	33	12	1.2	1.195
4	1	34	0	0.8	1.333
4	1	35	12	0.8	0.943
4	1	36	-12	1.2	0.758
4	1	37	12	0.8	1.025
4	1	38	-12	1.2	1.29
4	1	39	0	1.2	1.686
4	1	40	0	0.8	0.819
4	1	41	-12	1.2	1.558
4	1	42	0	0.8	0.695
4	1	43	12	0.8	0.83
4	1	44	-12	0.8	0.727
4	1	45	-12	0.8	0.662
4	1	46	-12	1.2	1.307
4	1	47	-12	0.8	1.026
4	1	48	-12	0.8	0.738
4	2	1	12	1.2	1.38
4	2	2	12	0.8	0.873
4	2	3	12	0.8	0.786
4	2	4	-12	0.8	0.526
4	2	5	12	1.2	0.678
4	2	6	-12	1.2	1.379
4	2	7	-12	1.2	0.9
4	2	8	12	1.2	0.733
4	2	9	0	0.8	1.161
4	2	10	-12	0.8	0.708
4	2	11	0	0.8	0.66
4	2	12	0	0.8	1.006
4	2	13	0	0.8	1.024
4	2	14	-12	0.8	0.755
4	2	15	-12	1.2	1.226
4	2	16	0	1.2	0.919
4	2	17	12	1.2	1.218
4	2	18	-12	0.8	0.768
4	2	19	0	0.8	0.994
4	2	20	0	1.2	1.277
4	2	21	12	0.8	1.155
4	2	22	12	1.2	1.565
4	2	23	0	1.2	1.251
4	2	24	-12	0.8	0.588
4	2	25	-12	1.2	1.362
4	2	26	12	0.8	0.996
4	2	27	-12	1.2	0.73
4	2	28	0	1.2	0.936
4	2	29	12	0.8	1.056
4	2	30	12	1.2	1.045
4	2	31	0	1.2	1.401
4	2	32	-12	0.8	0.614
4	2	33	0	1.2	1.293
4	2	34	-12	1.2	1.432
4	2	35	-12	0.8	0.767
4	2	36	12	0.8	0.614
4	2	37	12	0.8	0.329
4	2	38	12	0.8	0.365
4	2	39	12	1.2	0.704
4	2	40	0	0.8	0.854
4	2	41	0	1.2	1.432
4	2	42	0	0.8	0.6
4	2	43	-12	1.2	1.274
4	2	44	0	1.2	0.86
4	2	45	0	0.8	0.672
4	2	46	12	1.2	1.331
4	2	47	-12	1.2	0.803
4	2	48	-12	0.8	0.683
4	3	1	0	0.8	0.724
4	3	2	12	1.2	1.371
4	3	3	0	0.8	0.608
4	3	4	-12	1.2	1.313
4	3	5	0	1.2	1.145
4	3	6	0	0.8	0.766
4	3	7	12	1.2	0.88
4	3	8	12	0.8	0.762
4	3	9	12	0.8	0.65
4	3	10	12	0.8	0.534
4	3	11	-12	1.2	1.168
4	3	12	-12	0.8	1.401
4	3	13	0	1.2	1.534
4	3	14	12	1.2	1.143
4	3	15	-12	1.2	0.78
4	3	16	12	1.2	1.198
4	3	17	12	1.2	1.598
4	3	18	0	1.2	1.309
4	3	19	-12	0.8	1.017
4	3	20	0	1.2	1.434
4	3	21	-12	0.8	0.693
4	3	22	12	1.2	0.893
4	3	23	0	1.2	1.132
4	3	24	12	1.2	1.036
4	3	25	0	1.2	1.747
4	3	26	0	0.8	0.923
4	3	27	-12	1.2	0.979
4	3	28	12	1.2	0.937
4	3	29	-12	0.8	0.957
4	3	30	-12	1.2	1.135
4	3	31	12	0.8	1.063
4	3	32	12	0.8	0.921
4	3	33	-12	0.8	0.691
4	3	34	12	0.8	0.439
4	3	35	-12	0.8	0.403
4	3	36	-12	0.8	0.362
4	3	37	-12	0.8	0.367
4	3	38	0	0.8	0.808
4	3	39	0	1.2	0.509
4	3	40	0	0.8	0.612
4	3	41	-12	1.2	1.164
4	3	42	12	0.8	1.314
4	3	43	0	0.8	0.459
4	3	44	12	0.8	0.658
4	3	45	0	1.2	0.722
4	3	46	-12	1.2	1.218
4	3	47	0	0.8	0.765
4	3	48	-12	1.2	1.146
4	4	1	0	0.8	0.557
4	4	2	0	1.2	0.883
4	4	3	-12	0.8	0.626
4	4	4	0	0.8	0.504
4	4	5	12	0.8	0.302
4	4	6	-12	1.2	0.769
4	4	7	-12	1.2	0.979
4	4	8	-12	1.2	0.986
4	4	9	0	1.2	0.912
4	4	10	12	0.8	1.013
4	4	11	12	0.8	0.55
4	4	12	0	0.8	0.503
4	4	13	-12	1.2	1.181
4	4	14	0	1.2	0.836
4	4	15	12	1.2	0.983
4	4	16	-12	0.8	1.073
4	4	17	0	0.8	1.105
4	4	18	12	0.8	0.606
4	4	19	-12	1.2	1.015
4	4	20	-12	1.2	1.105
4	4	21	-12	1.2	1.268
4	4	22	-12	0.8	0.745
4	4	23	12	1.2	0.886
4	4	24	12	1.2	0.817
4	4	25	0	1.2	1.036
4	4	26	12	1.2	0.87
4	4	27	-12	0.8	0.891
4	4	28	-12	0.8	0.283
4	4	29	12	1.2	0.674
4	4	30	12	1.2	0.511
4	4	31	0	1.2	0.527
4	4	32	0	0.8	0.637
4	4	33	12	0.8	0.693
4	4	34	0	1.2	0.754
4	4	35	0	1.2	1.011
4	4	36	12	0.8	0.705
4	4	37	0	1.2	0.719
4	4	38	12	0.8	0.781
4	4	39	12	1.2	0.374
4	4	40	12	0.8	0.572
4	4	41	-12	1.2	0.948
4	4	42	0	0.8	0.724
4	4	43	-12	0.8	0.593
4	4	44	-12	0.8	0.558
4	4	45	12	1.2	0.786
4	4	46	0	0.8	0.83
4	4	47	-12	0.8	0.678
4	4	48	0	0.8	1.022
4	5	1	12	1.2	0.946
4	5	2	12	1.2	0.591
4	5	3	0	1.2	1.407
4	5	4	12	0.8	1.202
4	5	5	0	0.8	0.91
4	5	6	0	1.2	1.282
4	5	7	0	0.8	1.103
4	5	8	-12	1.2	1.21
4	5	9	12	0.8	0.744
4	5	10	0	0.8	0.615
4	5	11	0	0.8	0.748
4	5	12	-12	1.2	1.431
4	5	13	0	1.2	1.203
4	5	14	12	0.8	1.094
4	5	15	12	1.2	1.139
4	5	16	12	0.8	0.89
4	5	17	-12	1.2	1.051
4	5	18	0	0.8	0.49
4	5	19	12	0.8	0.713
4	5	20	-12	0.8	0.632
4	5	21	-12	0.8	0.635
4	5	22	0	1.2	1.357
4	5	23	12	1.2	1.285
4	5	24	0	1.2	1.205
4	5	25	0	0.8	0.827
4	5	26	0	1.2	1.031
4	5	27	-12	1.2	0.961
4	5	28	12	1.2	1.13
4	5	29	-12	0.8	0.871
4	5	30	-12	1.2	1.011
4	5	31	-12	1.2	0.835
4	5	32	12	0.8	0.846
4	5	33	12	0.8	0.861
4	5	34	-12	1.2	0.84
4	5	35	-12	0.8	0.85
4	5	36	12	0.8	0.902
4	5	37	12	1.2	0.912
4	5	38	-12	0.8	1.01
4	5	39	12	1.2	0.763
4	5	40	-12	0.8	2.149
4	5	41	-12	0.8	1.144
4	5	42	0	0.8	0.945
4	5	43	-12	1.2	1.007
4	5	44	0	1.2	1.076
4	5	45	0	0.8	0.949
4	5	46	12	1.2	1.258
4	5	47	-12	0.8	0.931
4	5	48	0	1.2	1.015
5	1	1	0	1.2	1.209
5	1	2	12	0.8	1.088
5	1	3	-12	1.2	1.271
5	1	4	0	1.2	1.598
5	1	5	0	1.2	1.414
5	1	6	-12	1.2	1.491
5	1	7	-12	0.8	0.671
5	1	8	12	1.2	1.315
5	1	9	0	0.8	1.077
5	1	10	12	0.8	0.986
5	1	11	12	1.2	1.525
5	1	12	0	1.2	1.435
5	1	13	-12	0.8	1.098
5	1	14	0	1.2	1.331
5	1	15	12	0.8	1.01
5	1	16	0	0.8	0.825
5	1	17	-12	1.2	1.407
5	1	18	12	0.8	0.755
5	1	19	12	1.2	1.281
5	1	20	-12	0.8	0.811
5	1	21	12	0.8	0.81
5	1	22	-12	0.8	0.729
5	1	23	12	1.2	1.104
5	1	24	12	1.2	1.109
5	1	25	0	0.8	0.695
5	1	26	-12	1.2	1.077
5	1	27	0	0.8	0.588
5	1	28	12	1.2	1.012
5	1	29	0	1.2	1.043
5	1	30	0	1.2	1.482
5	1	31	12	1.2	0.927
5	1	32	0	0.8	0.64
5	1	33	12	1.2	1.157
5	1	34	0	0.8	0.629
5	1	35	12	0.8	0.629
5	1	36	-12	1.2	0.978
5	1	37	12	0.8	0.698
5	1	38	-12	1.2	1.046
5	1	39	0	1.2	1.296
5	1	40	0	0.8	0.69
5	1	41	-12	1.2	1.314
5	1	42	0	0.8	0.641
5	1	43	12	0.8	0.972
5	1	44	-12	0.8	0.71
5	1	45	-12	0.8	0.51
5	1	46	-12	1.2	1.151
5	1	47	-12	0.8	0.738
5	1	48	-12	0.8	0.485
5	2	1	12	1.2	1.262
5	2	2	12	0.8	0.398
5	2	3	12	0.8	0.376
5	2	4	-12	0.8	0.473
5	2	5	12	1.2	0.963
5	2	6	-12	1.2	1.139
5	2	7	-12	1.2	0.946
5	2	8	12	1.2	1.225
5	2	9	0	0.8	0.54
5	2	10	-12	0.8	0.391
5	2	11	0	0.8	0.59
5	2	12	0	0.8	0.802
5	2	13	0	0.8	1.003
5	2	14	-12	0.8	0.684
5	2	15	-12	1.2	0.935
5	2	16	0	1.2	0.964
5	2	17	12	1.2	1.097
5	2	18	-12	0.8	0.704
5	2	19	0	0.8	0.695
5	2	20	0	1.2	1.222
5	2	21	12	0.8	0.503
5	2	22	12	1.2	0.985
5	2	23	0	1.2	1.101
5	2	24	-12	0.8	0.723
5	2	25	-12	1.2	0.824
5	2	26	12	0.8	0.707
5	2	27	-12	1.2	0.893
5	2	28	0	1.2	0.774
5	2	29	12	0.8	0.726
5	2	30	12	1.2	0.686
5	2	31	0	1.2	0.694
5	2	32	-12	0.8	0.595
5	2	33	0	1.2	1.306
5	2	34	-12	1.2	0.968
5	2	35	-12	0.8	0.724
5	2	36	12	0.8	0.591
5	2	37	12	0.8	0.707
5	2	38	12	0.8	0.667
5	2	39	12	1.2	1.19
5	2	40	0	0.8	0.636
5	2	41	0	1.2	0.942
5	2	42	0	0.8	0.821
5	2	43	-12	1.2	1.112
5	2	44	0	1.2	1.205
5	2	45	0	0.8	0.902
5	2	46	12	1.2	1.129
5	2	47	-12	1.2	0.995
5	2	48	-12	0.8	0.69
5	3	1	0	0.8	0.574
5	3	2	12	1.2	0.887
5	3	3	0	0.8	0.718
5	3	4	-12	1.2	0.989
5	3	5	0	1.2	1.531
5	3	6	0	0.8	1.128
5	3	7	12	1.2	1.181
5	3	8	12	0.8	0.695
5	3	9	12	0.8	0.656
5	3	10	12	0.8	0.616
5	3	11	-12	1.2	1.346
5	3	12	-12	0.8	0.891
5	3	13	0	1.2	1.147
5	3	14	12	1.2	1.088
5	3	15	-12	1.2	1.118
5	3	16	12	1.2	1.183
5	3	17	12	1.2	1.168
5	3	18	0	1.2	0.881
5	3	19	-12	0.8	0.615
5	3	20	0	1.2	1.336
5	3	21	-12	0.8	0.972
5	3	22	12	1.2	1.196
5	3	23	0	1.2	1.461
5	3	24	12	1.2	1.432
5	3	25	0	1.2	1.157
5	3	26	0	0.8	1.186
5	3	27	-12	1.2	0.77
5	3	28	12	1.2	1.52
5	3	29	-12	0.8	1.012
5	3	30	-12	1.2	1.501
5	3	31	12	0.8	0.57
5	3	32	12	0.8	0.522
5	3	33	-12	0.8	0.509
5	3	34	12	0.8	0.72
5	3	35	-12	0.8	0.611
5	3	36	-12	0.8	0.733
5	3	37	-12	0.8	0.722
5	3	38	0	0.8	0.979
5	3	39	0	1.2	1.538
5	3	40	0	0.8	0.944
5	3	41	-12	1.2	0.796
5	3	42	12	0.8	0.685
5	3	43	0	0.8	0.638
5	3	44	12	0.8	0.637
5	3	45	0	1.2	1.179
5	3	46	-12	1.2	1.044
5	3	47	0	0.8	1.075
5	3	48	-12	1.2	1.314
5	4	1	0	0.8	0.576
5	4	2	0	1.2	0.985
5	4	3	-12	0.8	0.792
5	4	4	0	0.8	0.744
5	4	5	12	0.8	0.74
5	4	6	-12	1.2	1.129
5	4	7	-12	1.2	1.095
5	4	8	-12	1.2	1.256
5	4	9	0	1.2	1.208
5	4	10	12	0.8	1.021
5	4	11	12	0.8	0.884
5	4	12	0	0.8	1.068
5	4	13	-12	1.2	1.64
5	4	14	0	1.2	1.646
5	4	15	12	1.2	1.37
5	4	16	-12	0.8	0.857
5	4	17	0	0.8	0.491
5	4	18	12	0.8	0.365
5	4	19	-12	1.2	1.214
5	4	20	-12	1.2	0.519
5	4	21	-12	1.2	1.032
5	4	22	-12	0.8	0.786
5	4	23	12	1.2	1.665
5	4	24	12	1.2	1.217
5	4	25	0	1.2	0.777
5	4	26	12	1.2	1.185
5	4	27	-12	0.8	0.508
5	4	28	-12	0.8	0.827
5	4	29	12	1.2	0.962
5	4	30	12	1.2	1.23
5	4	31	0	1.2	1.218
5	4	32	0	0.8	1.076
5	4	33	12	0.8	0.977
5	4	34	0	1.2	1.329
5	4	35	0	1.2	1.479
5	4	36	12	0.8	1.456
5	4	37	0	1.2	1.381
5	4	38	12	0.8	1.373
5	4	39	12	1.2	1.505
5	4	40	12	0.8	1.328
5	4	41	-12	1.2	1.51
5	4	42	0	0.8	1.423
5	4	43	-12	0.8	1.057
5	4	44	-12	0.8	0.87
5	4	45	12	1.2	1.39
5	4	46	0	0.8	0.585
5	4	47	-12	0.8	0.301
5	4	48	0	0.8	0.468
5	5	1	12	1.2	1.068
5	5	2	12	1.2	1.308
5	5	3	0	1.2	1.239
5	5	4	12	0.8	0.815
5	5	5	0	0.8	0.773
5	5	6	0	1.2	0.949
5	5	7	0	0.8	1.042
5	5	8	-12	1.2	1.079
5	5	9	12	0.8	1.032
5	5	10	0	0.8	0.798
5	5	11	0	0.8	0.842
5	5	12	-12	1.2	0.881
5	5	13	0	1.2	1.18
5	5	14	12	0.8	0.997
5	5	15	12	1.2	1.072
5	5	16	12	0.8	0.982
5	5	17	-12	1.2	1.572
5	5	18	0	0.8	0.725
5	5	19	12	0.8	0.944
5	5	20	-12	0.8	0.439
5	5	21	-12	0.8	0.375
5	5	22	0	1.2	1.148
5	5	23	12	1.2	0.923
5	5	24	0	1.2	1.038
5	5	25	0	0.8	0.417
5	5	26	0	1.2	0.809
5	5	27	-12	1.2	1.113
5	5	28	12	1.2	1.424
5	5	29	-12	0.8	0.78
5	5	30	-12	1.2	1.253
5	5	31	-12	1.2	1.344
5	5	32	12	0.8	0.829
5	5	33	12	0.8	0.991
5	5	34	-12	1.2	1.132
5	5	35	-12	0.8	0.819
5	5	36	12	0.8	0.543
5	5	37	12	1.2	0.91
5	5	38	-12	0.8	0.572
5	5	39	12	1.2	0.985
5	5	40	-12	0.8	0.823
5	5	41	-12	0.8	0.692
5	5	42	0	0.8	0.908
5	5	43	-12	1.2	1.067
5	5	44	0	1.2	1.242
5	5	45	0	0.8	1.228
5	5	46	12	1.2	1.59
5	5	47	-12	0.8	1.052
5	5	48	0	1.2	1.373
6	1	1	0	1.2	1.392
6	1	2	12	0.8	1.32
6	1	3	-12	1.2	1.621
6	1	4	0	1.2	1.768
6	1	5	0	1.2	1.776
6	1	6	-12	1.2	1.644
6	1	7	-12	0.8	0.617
6	1	8	12	1.2	1.25
6	1	9	0	0.8	1.327
6	1	10	12	0.8	0.704
6	1	11	12	1.2	1.541
6	1	12	0	1.2	1.339
6	1	13	-12	0.8	0.668
6	1	14	0	1.2	1.519
6	1	15	12	0.8	0.672
6	1	16	0	0.8	0.604
6	1	17	-12	1.2	1.489
6	1	18	12	0.8	0.633
6	1	19	12	1.2	0.61
6	1	20	-12	0.8	0.675
6	1	21	12	0.8	0.863
6	1	22	-12	0.8	0.75
6	1	23	12	1.2	1.268
6	1	24	12	1.2	1.001
6	1	25	0	0.8	0.758
6	1	26	-12	1.2	1.262
6	1	27	0	0.8	0.738
6	1	28	12	1.2	1.424
6	1	29	0	1.2	1.287
6	1	30	0	1.2	1.738
6	1	31	12	1.2	1.123
6	1	32	0	0.8	0.836
6	1	33	12	1.2	1.028
6	1	34	0	0.8	0.708
6	1	35	12	0.8	0.65
6	1	36	-12	1.2	0.806
6	1	37	12	0.8	1.18
6	1	38	-12	1.2	1.56
6	1	39	0	1.2	1.591
6	1	40	0	0.8	1.032
6	1	41	-12	1.2	1.873
6	1	42	0	0.8	0.956
6	1	43	12	0.8	0.609
6	1	44	-12	0.8	0.657
6	1	45	-12	0.8	0.666
6	1	46	-12	1.2	1.113
6	1	47	-12	0.8	0.608
6	1	48	-12	0.8	0.599
6	2	1	12	1.2	1.361
6	2	2	12	0.8	1.295
6	2	3	12	0.8	0.876
6	2	4	-12	0.8	0.636
6	2	5	12	1.2	1.06
6	2	6	-12	1.2	1.336
6	2	7	-12	1.2	1.239
6	2	8	12	1.2	1.234
6	2	9	0	0.8	1.316
6	2	10	-12	0.8	1.362
6	2	11	0	0.8	0.926
6	2	12	0	0.8	1.19
6	2	13	0	0.8	1.037
6	2	14	-12	0.8	0.753
6	2	15	-12	1.2	0.829
6	2	16	0	1.2	0.834
6	2	17	12	1.2	1.149
6	2	18	-12	0.8	0.875
6	2	19	0	0.8	0.889
6	2	20	0	1.2	1.068
6	2	21	12	0.8	0.944
6	2	22	12	1.2	1.08
6	2	23	0	1.2	1.35
6	2	24	-12	0.8	0.713
6	2	25	-12	1.2	1.032
6	2	26	12	0.8	0.827
6	2	27	-12	1.2	1.001
6	2	28	0	1.2	0.849
6	2	29	12	0.8	0.803
6	2	30	12	1.2	0.946
6	2	31	0	1.2	1.579
6	2	32	-12	0.8	0.583
6	2	33	0	1.2	1.371
6	2	34	-12	1.2	1.513
6	2	35	-12	0.8	0.895
6	2	36	12	0.8	0.935
6	2	37	12	0.8	0.858
6	2	38	12	0.8	0.866
6	2	39	12	1.2	0.936
6	2	40	0	0.8	1.092
6	2	41	0	1.2	1.254
6	2	42	0	0.8	1.105
6	2	43	-12	1.2	1.267
6	2	44	0	1.2	1.532
6	2	45	0	0.8	0.695
6	2	46	12	1.2	1.155
6	2	47	-12	1.2	1.103
6	2	48	-12	0.8	0.453
6	3	1	0	0.8	0.8
6	3	2	12	1.2	1.326
6	3	3	0	0.8	0.488
6	3	4	-12	1.2	1.332
6	3	5	0	1.2	1.337
6	3	6	0	0.8	0.902
6	3	7	12	1.2	1.389
6	3	8	12	0.8	0.713
6	3	9	12	0.8	0.641
6	3	10	12	0.8	0.66
6	3	11	-12	1.2	1.348
6	3	12	-12	0.8	0.806
6	3	13	0	1.2	1.328
6	3	14	12	1.2	1.014
6	3	15	-12	1.2	1.122
6	3	16	12	1.2	1.245
6	3	17	12	1.2	1.135
6	3	18	0	1.2	1.303
6	3	19	-12	0.8	0.694
6	3	20	0	1.2	0.945
6	3	21	-12	0.8	0.675
6	3	22	12	1.2	0.848
6	3	23	0	1.2	0.805
6	3	24	12	1.2	0.945
6	3	25	0	1.2	1.149
6	3	26	0	0.8	0.765
6	3	27	-12	1.2	1.482
6	3	28	12	1.2	1.295
6	3	29	-12	0.8	0.731
6	3	30	-12	1.2	0.851
6	3	31	12	0.8	0.642
6	3	32	12	0.8	0.467
6	3	33	-12	0.8	0.75
6	3	34	12	0.8	0.724
6	3	35	-12	0.8	0.506
6	3	36	-12	0.8	0.678
6	3	37	-12	0.8	0.502
6	3	38	0	0.8	0.6
6	3	39	0	1.2	1.096
6	3	40	0	0.8	1.223
6	3	41	-12	1.2	1.27
6	3	42	12	0.8	0.856
6	3	43	0	0.8	0.797
6	3	44	12	0.8	0.972
6	3	45	0	1.2	1.293
6	3	46	-12	1.2	1.075
6	3	47	0	0.8	0.689
6	3	48	-12	1.2	0.807
6	4	1	0	0.8	0.748
6	4	2	0	1.2	0.852
6	4	3	-12	0.8	0.694
6	4	4	0	0.8	0.917
6	4	5	12	0.8	0.413
6	4	6	-12	1.2	1.194
6	4	7	-12	1.2	0.844
6	4	8	-12	1.2	1.043
6	4	9	0	1.2	0.805
6	4	10	12	0.8	0.695
6	4	11	12	0.8	0.744
6	4	12	0	0.8	0.788
6	4	13	-12	1.2	1.535
6	4	14	0	1.2	1.163
6	4	15	12	1.2	1.751
6	4	16	-12	0.8	1.208
6	4	17	0	0.8	1.073
6	4	18	12	0.8	1.304
6	4	19	-12	1.2	1.17
6	4	20	-12	1.2	1.389
6	4	21	-12	1.2	1.349
6	4	22	-12	0.8	0.719
6	4	23	12	1.2	1.546
6	4	24	12	1.2	0.818
6	4	25	0	1.2	1.555
6	4	26	12	1.2	0.335
6	4	27	-12	0.8	0.825
6	4	28	-12	0.8	0.963
6	4	29	12	1.2	1.53
6	4	30	12	1.2	1.251
6	4	31	0	1.2	1.273
6	4	32	0	0.8	0.789
6	4	33	12	0.8	1.244
6	4	34	0	1.2	1.476
6	4	35	0	1.2	1.981
6	4	36	12	0.8	0.832
6	4	37	0	1.2	1.684
6	4	38	12	0.8	1.122
6	4	39	12	1.2	1.567
6	4	40	12	0.8	1.679
6	4	41	-12	1.2	1.743
6	4	42	0	0.8	1.405
6	4	43	-12	0.8	1.336
6	4	44	-12	0.8	1.313
6	4	45	12	1.2	1.259
6	4	46	0	0.8	1.319
6	4	47	-12	0.8	1.343
6	4	48	0	0.8	1.236
6	5	1	12	1.2	1.546
6	5	2	12	1.2	1.993
6	5	3	0	1.2	0.724
6	5	4	12	0.8	0.714
6	5	5	0	0.8	0.568
6	5	6	0	1.2	1.377
6	5	7	0	0.8	1.245
6	5	8	-12	1.2	0.728
6	5	9	12	0.8	0.906
6	5	10	0	0.8	1.198
6	5	11	0	0.8	1.131
6	5	12	-12	1.2	1.451
6	5	13	0	1.2	1.635
6	5	14	12	0.8	0.955
6	5	15	12	1.2	0.858
6	5	16	12	0.8	0.568
6	5	17	-12	1.2	1.241
6	5	18	0	0.8	1.172
6	5	19	12	0.8	1.287
6	5	20	-12	0.8	1.367
6	5	21	-12	0.8	0.394
6	5	22	0	1.2	1.601
6	5	23	12	1.2	1.509
6	5	24	0	1.2	1.507
6	5	25	0	0.8	0.456
6	5	26	0	1.2	1.37
6	5	27	-12	1.2	1.392
6	5	28	12	1.2	1.564
6	5	29	-12	0.8	0.855
6	5	30	-12	1.2	0.744
6	5	31	-12	1.2	0.851
6	5	32	12	0.8	0.556
6	5	33	12	0.8	0.517
6	5	34	-12	1.2	0.668
6	5	35	-12	0.8	0.442
6	5	36	12	0.8	0.351
6	5	37	12	1.2	0.731
6	5	38	-12	0.8	0.866
6	5	39	12	1.2	1.336
6	5	40	-12	0.8	1.104
6	5	41	-12	0.8	0.913
6	5	42	0	0.8	1.193
6	5	43	-12	1.2	0.652
6	5	44	0	1.2	0.826
6	5	45	0	0.8	0.746
6	5	46	12	1.2	1.069
6	5	47	-12	0.8	0.642
6	5	48	0	1.2	1.354
7	1	1	0	1.2	1.831
7	1	2	12	0.8	0.779
7	1	3	-12	1.2	1.382
7	1	4	0	1.2	1.745
7	1	5	0	1.2	1.633
7	1	6	-12	1.2	1.189
7	1	7	-12	0.8	0.85
7	1	8	12	1.2	1.785
7	1	9	0	0.8	0.6
7	1	10	12	0.8	0.724
7	1	11	12	1.2	1.072
7	1	12	0	1.2	1.788
7	1	13	-12	0.8	0.675
7	1	14	0	1.2	1.956
7	1	15	12	0.8	0.48
7	1	16	0	0.8	0.619
7	1	17	-12	1.2	1.622
7	1	18	12	0.8	0.9
7	1	19	12	1.2	1.019
7	1	20	-12	0.8	0.676
7	1	21	12	0.8	0.613
7	1	22	-12	0.8	0.718
7	1	23	12	1.2	1.25
7	1	24	12	1.2	1.812
7	1	25	0	0.8	0.712
7	1	26	-12	1.2	1.416
7	1	27	0	0.8	1.579
7	1	28	12	1.2	1.713
7	1	29	0	1.2	1.526
7	1	30	0	1.2	1.556
7	1	31	12	1.2	1.889
7	1	32	0	0.8	0.872
7	1	33	12	1.2	1.989
7	1	34	0	0.8	1.408
7	1	35	12	0.8	1.8
7	1	36	-12	1.2	2.09
7	1	37	12	0.8	1.55
7	1	38	-12	1.2	1.571
7	1	39	0	1.2	1.601
7	1	40	0	0.8	1.297
7	1	41	-12	1.2	1.649
7	1	42	0	0.8	1.334
7	1	43	12	0.8	1.292
7	1	44	-12	0.8	1.209
7	1	45	-12	0.8	1.211
7	1	46	-12	1.2	1.988
7	1	47	-12	0.8	0.884
7	1	48	-12	0.8	0.658
7	2	1	12	1.2	1.667
7	2	2	12	0.8	1.285
7	2	3	12	0.8	1.337
7	2	4	-12	0.8	1.273
7	2	5	12	1.2	1.357
7	2	6	-12	1.2	1.535
7	2	7	-12	1.2	1.492
7	2	8	12	1.2	1.502
7	2	9	0	0.8	1.451
7	2	10	-12	0.8	1.529
7	2	11	0	0.8	1.357
7	2	12	0	0.8	0.947
7	2	13	0	0.8	1.163
7	2	14	-12	0.8	0.714
7	2	15	-12	1.2	1.09
7	2	16	0	1.2	1.525
7	2	17	12	1.2	1.607
7	2	18	-12	0.8	1.238
7	2	19	0	0.8	1.213
7	2	20	0	1.2	0.986
7	2	21	12	0.8	0.398
7	2	22	12	1.2	1.415
7	2	23	0	1.2	1.469
7	2	24	-12	0.8	1.042
7	2	25	-12	1.2	1.63
7	2	26	12	0.8	0.828
7	2	27	-12	1.2	1.197
7	2	28	0	1.2	1.082
7	2	29	12	0.8	1.036
7	2	30	12	1.2	1.149
7	2	31	0	1.2	1.11
7	2	32	-12	0.8	0.98
7	2	33	0	1.2	1.294
7	2	34	-12	1.2	1.339
7	2	35	-12	0.8	1.054
7	2	36	12	0.8	0.601
7	2	37	12	0.8	0.465
7	2	38	12	0.8	0.544
7	2	39	12	1.2	0.624
7	2	40	0	0.8	0.729
7	2	41	0	1.2	1.619
7	2	42	0	0.8	1.292
7	2	43	-12	1.2	1.521
7	2	44	0	1.2	1.563
7	2	45	0	0.8	0.674
7	2	46	12	1.2	1.655
7	2	47	-12	1.2	1.235
7	2	48	-12	0.8	0.706
7	3	1	0	0.8	0.701
7	3	2	12	1.2	1.732
7	3	3	0	0.8	0.87
7	3	4	-12	1.2	1.456
7	3	5	0	1.2	1.431
7	3	6	0	0.8	0.811
7	3	7	12	1.2	1.468
7	3	8	12	0.8	0.411
7	3	9	12	0.8	0.396
7	3	10	12	0.8	0.36
7	3	11	-12	1.2	0.531
7	3	12	-12	0.8	0.38
7	3	13	0	1.2	0.887
7	3	14	12	1.2	1.137
7	3	15	-12	1.2	1.084
7	3	16	12	1.2	1.138
7	3	17	12	1.2	1.2
7	3	18	0	1.2	1.491
7	3	19	-12	0.8	0.812
7	3	20	0	1.2	1.4
7	3	21	-12	0.8	0.593
7	3	22	12	1.2	1.009
7	3	23	0	1.2	0.898
7	3	24	12	1.2	1.059
7	3	25	0	1.2	1.245
7	3	26	0	0.8	0.75
7	3	27	-12	1.2	1.048
7	3	28	12	1.2	1.305
7	3	29	-12	0.8	1.06
7	3	30	-12	1.2	1.139
7	3	31	12	0.8	0.544
7	3	32	12	0.8	0.416
7	3	33	-12	0.8	0.679
7	3	34	12	0.8	0.671
7	3	35	-12	0.8	0.565
7	3	36	-12	0.8	0.834
7	3	37	-12	0.8	0.757
7	3	38	0	0.8	0.724
7	3	39	0	1.2	1.055
7	3	40	0	0.8	0.734
7	3	41	-12	1.2	0.983
7	3	42	12	0.8	0.725
7	3	43	0	0.8	0.487
7	3	44	12	0.8	0.596
7	3	45	0	1.2	0.873
7	3	46	-12	1.2	0.998
7	3	47	0	0.8	0.556
7	3	48	-12	1.2	0.897
7	4	1	0	0.8	0.883
7	4	2	0	1.2	1.284
7	4	3	-12	0.8	0.846
7	4	4	0	0.8	0.807
7	4	5	12	0.8	0.616
7	4	6	-12	1.2	0.929
7	4	7	-12	1.2	1.002
7	4	8	-12	1.2	0.978
7	4	9	0	1.2	0.78
7	4	10	12	0.8	0.588
7	4	11	12	0.8	0.298
7	4	12	0	0.8	0.653
7	4	13	-12	1.2	0.838
7	4	14	0	1.2	0.894
7	4	15	12	1.2	0.864
7	4	16	-12	0.8	1.133
7	4	17	0	0.8	0.791
7	4	18	12	0.8	0.384
7	4	19	-12	1.2	0.809
7	4	20	-12	1.2	0.742
7	4	21	-12	1.2	0.82
7	4	22	-12	0.8	0.604
7	4	23	12	1.2	0.861
7	4	24	12	1.2	0.758
7	4	25	0	1.2	0.99
7	4	26	12	1.2	0.893
7	4	27	-12	0.8	0.836
7	4	28	-12	0.8	0.615
7	4	29	12	1.2	0.911
7	4	30	12	1.2	0.84
7	4	31	0	1.2	0.919
7	4	32	0	0.8	0.307
7	4	33	12	0.8	0.36
7	4	34	0	1.2	0.696
7	4	35	0	1.2	0.831
7	4	36	12	0.8	0.279
7	4	37	0	1.2	0.71
7	4	38	12	0.8	0.328
7	4	39	12	1.2	0.92
7	4	40	12	0.8	0.417
7	4	41	-12	1.2	0.944
7	4	42	0	0.8	0.65
7	4	43	-12	0.8	0.752
7	4	44	-12	0.8	0.547
7	4	45	12	1.2	0.963
7	4	46	0	0.8	0.526
7	4	47	-12	0.8	0.476
7	4	48	0	0.8	0.478
7	5	1	12	1.2	0.878
7	5	2	12	1.2	0.899
7	5	3	0	1.2	0.994
7	5	4	12	0.8	0.573
7	5	5	0	0.8	0.335
7	5	6	0	1.2	0.855
7	5	7	0	0.8	0.36
7	5	8	-12	1.2	0.926
7	5	9	12	0.8	0.588
7	5	10	0	0.8	0.509
7	5	11	0	0.8	0.46
7	5	12	-12	1.2	1.044
7	5	13	0	1.2	0.815
7	5	14	12	0.8	0.505
7	5	15	12	1.2	1.179
7	5	16	12	0.8	0.599
7	5	17	-12	1.2	1.143
7	5	18	0	0.8	0.676
7	5	19	12	0.8	0.232
7	5	20	-12	0.8	0.49
7	5	21	-12	0.8	0.439
7	5	22	0	1.2	0.678
7	5	23	12	1.2	0.82
7	5	24	0	1.2	1.102
7	5	25	0	0.8	0.595
7	5	26	0	1.2	0.8
7	5	27	-12	1.2	1.116
7	5	28	12	1.2	1.333
7	5	29	-12	0.8	0.567
7	5	30	-12	1.2	0.999
7	5	31	-12	1.2	0.824
7	5	32	12	0.8	0.642
7	5	33	12	0.8	0.48
7	5	34	-12	1.2	0.749
7	5	35	-12	0.8	0.566
7	5	36	12	0.8	0.468
7	5	37	12	1.2	1.24
7	5	38	-12	0.8	0.394
7	5	39	12	1.2	1.178
7	5	40	-12	0.8	0.603
7	5	41	-12	0.8	0.576
7	5	42	0	0.8	0.477
7	5	43	-12	1.2	1.227
7	5	44	0	1.2	1.113
7	5	45	0	0.8	0.623
7	5	46	12	1.2	1.175
7	5	47	-12	0.8	0.732
7	5	48	0	1.2	1.352
8	1	1	0	1.2	1.129
8	1	2	12	0.8	1.026
8	1	3	-12	1.2	1.174
8	1	4	0	1.2	1.058
8	1	5	0	1.2	1.401
8	1	6	-12	1.2	1.189
8	1	7	-12	0.8	1.046
8	1	8	12	1.2	1.076
8	1	9	0	0.8	1.073
8	1	10	12	0.8	0.957
8	1	11	12	1.2	1.159
8	1	12	0	1.2	1.467
8	1	13	-12	0.8	1.121
8	1	14	0	1.2	1.36
8	1	15	12	0.8	1.32
8	1	16	0	0.8	1.237
8	1	17	-12	1.2	1.35
8	1	18	12	0.8	1.241
8	1	19	12	1.2	1.352
8	1	20	-12	0.8	1.272
8	1	21	12	0.8	1.22
8	1	22	-12	0.8	1.135
8	1	23	12	1.2	1.217
8	1	24	12	1.2	1.188
8	1	25	0	0.8	1.157
8	1	26	-12	1.2	1.545
8	1	27	0	0.8	1.304
8	1	28	12	1.2	1.333
8	1	29	0	1.2	1.289
8	1	30	0	1.2	1.267
8	1	31	12	1.2	1.354
8	1	32	0	0.8	1.157
8	1	33	12	1.2	1.327
8	1	34	0	0.8	1.174
8	1	35	12	0.8	1.136
8	1	36	-12	1.2	1.161
8	1	37	12	0.8	1.228
8	1	38	-12	1.2	1.22
8	1	39	0	1.2	1.172
8	1	40	0	0.8	1.141
8	1	41	-12	1.2	1.335
8	1	42	0	0.8	1.224
8	1	43	12	0.8	1.035
8	1	44	-12	0.8	1.029
8	1	45	-12	0.8	1.078
8	1	46	-12	1.2	1.142
8	1	47	-12	0.8	1.276
8	1	48	-12	0.8	1.111
8	2	1	12	1.2	1.326
8	2	2	12	0.8	1.385
8	2	3	12	0.8	1.348
8	2	4	-12	0.8	1.2
8	2	5	12	1.2	1.211
8	2	6	-12	1.2	1.235
8	2	7	-12	1.2	1.348
8	2	8	12	1.2	1.36
8	2	9	0	0.8	1.146
8	2	10	-12	0.8	0.932
8	2	11	0	0.8	0.705
8	2	12	0	0.8	1.033
8	2	13	0	0.8	0.999
8	2	14	-12	0.8	0.987
8	2	15	-12	1.2	1.252
8	2	16	0	1.2	1.399
8	2	17	12	1.2	1.396
8	2	18	-12	0.8	1.01
8	2	19	0	0.8	1.021
8	2	20	0	1.2	1.183
8	2	21	12	0.8	1.08
8	2	22	12	1.2	1.35
8	2	23	0	1.2	1.469
8	2	24	-12	0.8	1.157
8	2	25	-12	1.2	1.302
8	2	26	12	0.8	1.419
8	2	27	-12	1.2	1.365
8	2	28	0	1.2	1.428
8	2	29	12	0.8	1.32
8	2	30	12	1.2	1.236
8	2	31	0	1.2	1.193
8	2	32	-12	0.8	1.221
8	2	33	0	1.2	1.181
8	2	34	-12	1.2	1.192
8	2	35	-12	0.8	1.006
8	2	36	12	0.8	0.983
8	2	37	12	0.8	1.034
8	2	38	12	0.8	0.831
8	2	39	12	1.2	1.009
8	2	40	0	0.8	1.046
8	2	41	0	1.2	0.887
8	2	42	0	0.8	1.119
8	2	43	-12	1.2	1.354
8	2	44	0	1.2	1.315
8	2	45	0	0.8	1.01
8	2	46	12	1.2	1.15
8	2	47	-12	1.2	1.621
8	2	48	-12	0.8	1.062
8	3	1	0	0.8	0.801
8	3	2	12	1.2	1.014
8	3	3	0	0.8	0.894
8	3	4	-12	1.2	1.368
8	3	5	0	1.2	1.298
8	3	6	0	0.8	1.04
8	3	7	12	1.2	1.242
8	3	8	12	0.8	0.852
8	3	9	12	0.8	0.975
8	3	10	12	0.8	1.11
8	3	11	-12	1.2	1.106
8	3	12	-12	0.8	1.099
8	3	13	0	1.2	1.195
8	3	14	12	1.2	1.044
8	3	15	-12	1.2	1.131
8	3	16	12	1.2	1.164
8	3	17	12	1.2	1.211
8	3	18	0	1.2	1.168
8	3	19	-12	0.8	1.081
8	3	20	0	1.2	1.144
8	3	21	-12	0.8	1.051
8	3	22	12	1.2	1.115
8	3	23	0	1.2	1.561
8	3	24	12	1.2	1.64
8	3	25	0	1.2	1.329
8	3	26	0	0.8	0.953
8	3	27	-12	1.2	0.962
8	3	28	12	1.2	1.422
8	3	29	-12	0.8	0.884
8	3	30	-12	1.2	1.253
8	3	31	12	0.8	1.157
8	3	32	12	0.8	1.277
8	3	33	-12	0.8	1.339
8	3	34	12	0.8	1.294
8	3	35	-12	0.8	1.319
8	3	36	-12	0.8	1.159
8	3	37	-12	0.8	1.117
8	3	38	0	0.8	1.17
8	3	39	0	1.2	1.282
8	3	40	0	0.8	1.227
8	3	41	-12	1.2	1.437
8	3	42	12	0.8	1.13
8	3	43	0	0.8	1.101
8	3	44	12	0.8	1.093
8	3	45	0	1.2	1.197
8	3	46	-12	1.2	1.498
8	3	47	0	0.8	1.242
8	3	48	-12	1.2	1.353
8	4	1	0	0.8	1.011
8	4	2	0	1.2	1.421
8	4	3	-12	0.8	0.829
8	4	4	0	0.8	0.831
8	4	5	12	0.8	1.036
8	4	6	-12	1.2	1.242
8	4	7	-12	1.2	1.484
8	4	8	-12	1.2	1.388
8	4	9	0	1.2	1.549
8	4	10	12	0.8	0.939
8	4	11	12	0.8	1.033
8	4	12	0	0.8	0.981
8	4	13	-12	1.2	1.563
8	4	14	0	1.2	1.408
8	4	15	12	1.2	1.224
8	4	16	-12	0.8	0.972
8	4	17	0	0.8	0.955
8	4	18	12	0.8	1.061
8	4	19	-12	1.2	1.157
8	4	20	-12	1.2	1.144
8	4	21	-12	1.2	1.086
8	4	22	-12	0.8	1.352
8	4	23	12	1.2	1.513
8	4	24	12	1.2	1.509
8	4	25	0	1.2	1.259
8	4	26	12	1.2	1.304
8	4	27	-12	0.8	1.293
8	4	28	-12	0.8	1.24
8	4	29	12	1.2	1.269
8	4	30	12	1.2	1.391
8	4	31	0	1.2	1.406
8	4	32	0	0.8	1.38
8	4	33	12	0.8	1.287
8	4	34	0	1.2	1.222
8	4	35	0	1.2	1.5
8	4	36	12	0.8	1.3
8	4	37	0	1.2	1.238
8	4	38	12	0.8	1.362
8	4	39	12	1.2	1.253
8	4	40	12	0.8	1.286
8	4	41	-12	1.2	1.096
8	4	42	0	0.8	1.082
8	4	43	-12	0.8	1.341
8	4	44	-12	0.8	1.172
8	4	45	12	1.2	1.164
8	4	46	0	0.8	1.174
8	4	47	-12	0.8	1.235
8	4	48	0	0.8	0.984
8	5	1	12	1.2	1.684
8	5	2	12	1.2	1.71
8	5	3	0	1.2	1.473
8	5	4	12	0.8	1.368
8	5	5	0	0.8	1.181
8	5	6	0	1.2	1.195
8	5	7	0	0.8	0.853
8	5	8	-12	1.2	1.29
8	5	9	12	0.8	0.97
8	5	10	0	0.8	0.997
8	5	11	0	0.8	1.052
8	5	12	-12	1.2	1.079
8	5	13	0	1.2	1.166
8	5	14	12	0.8	1.142
8	5	15	12	1.2	1.313
8	5	16	12	0.8	1.177
8	5	17	-12	1.2	1.324
8	5	18	0	0.8	1.221
8	5	19	12	0.8	1.124
8	5	20	-12	0.8	1.184
8	5	21	-12	0.8	1.204
8	5	22	0	1.2	1.241
8	5	23	12	1.2	1.4
8	5	24	0	1.2	1.199
8	5	25	0	0.8	1.257
8	5	26	0	1.2	1.199
8	5	27	-12	1.2	1.243
8	5	28	12	1.2	1.277
8	5	29	-12	0.8	1.129
8	5	30	-12	1.2	1.354
8	5	31	-12	1.2	1.27
8	5	32	12	0.8	1.024
8	5	33	12	0.8	0.831
8	5	34	-12	1.2	1.275
8	5	35	-12	0.8	1.051
8	5	36	12	0.8	0.947
8	5	37	12	1.2	1.049
8	5	38	-12	0.8	1.024
8	5	39	12	1.2	1.072
8	5	40	-12	0.8	1.054
8	5	41	-12	0.8	1.153
8	5	42	0	0.8	0.999
8	5	43	-12	1.2	1.139
8	5	44	0	1.2	0.984
8	5	45	0	0.8	1.046
8	5	46	12	1.2	1.215
8	5	47	-12	0.8	1.2
8	5	48	0	1.2	1.149
9	1	1	0	1.2	1.275
9	1	2	12	0.8	1.423
9	1	3	-12	1.2	1.425
9	1	4	0	1.2	1.42
9	1	5	0	1.2	2.045
9	1	6	-12	1.2	1.686
9	1	7	-12	0.8	1.365
9	1	8	12	1.2	1.291
9	1	9	0	0.8	1.471
9	1	10	12	0.8	1.224
9	1	11	12	1.2	1.4
9	1	12	0	1.2	1.363
9	1	13	-12	0.8	1.35
9	1	14	0	1.2	1.353
9	1	15	12	0.8	1.244
9	1	16	0	0.8	1.262
9	1	17	-12	1.2	1.251
9	1	18	12	0.8	1.322
9	1	19	12	1.2	1.366
9	1	20	-12	0.8	1.395
9	1	21	12	0.8	1.313
9	1	22	-12	0.8	1.28
9	1	23	12	1.2	1.469
9	1	24	12	1.2	1.332
9	1	25	0	0.8	1.373
9	1	26	-12	1.2	1.424
9	1	27	0	0.8	1.499
9	1	28	12	1.2	1.379
9	1	29	0	1.2	1.558
9	1	30	0	1.2	1.497
9	1	31	12	1.2	1.564
9	1	32	0	0.8	1.426
9	1	33	12	1.2	1.413
9	1	34	0	0.8	0.771
9	1	35	12	0.8	1.292
9	1	36	-12	1.2	1.292
9	1	37	12	0.8	1.233
9	1	38	-12	1.2	1.289
9	1	39	0	1.2	1.533
9	1	40	0	0.8	1.129
9	1	41	-12	1.2	1.4
9	1	42	0	0.8	1.275
9	1	43	12	0.8	1.237
9	1	44	-12	0.8	1.358
9	1	45	-12	0.8	1.353
9	1	46	-12	1.2	1.34
9	1	47	-12	0.8	1.262
9	1	48	-12	0.8	1.349
9	2	1	12	1.2	1.592
9	2	2	12	0.8	1.529
9	2	3	12	0.8	1.322
9	2	4	-12	0.8	1.219
9	2	5	12	1.2	1.535
9	2	6	-12	1.2	1.518
9	2	7	-12	1.2	1.415
9	2	8	12	1.2	1.744
9	2	9	0	0.8	1.493
9	2	10	-12	0.8	1.162
9	2	11	0	0.8	1.117
9	2	12	0	0.8	1.247
9	2	13	0	0.8	1.262
9	2	14	-12	0.8	1.256
9	2	15	-12	1.2	1.385
9	2	16	0	1.2	1.604
9	2	17	12	1.2	1.55
9	2	18	-12	0.8	1.16
9	2	19	0	0.8	1.334
9	2	20	0	1.2	1.348
9	2	21	12	0.8	1.488
9	2	22	12	1.2	1.237
9	2	23	0	1.2	1.212
9	2	24	-12	0.8	1.332
9	2	25	-12	1.2	1.265
9	2	26	12	0.8	1.276
9	2	27	-12	1.2	1.265
9	2	28	0	1.2	1.317
9	2	29	12	0.8	1.343
9	2	30	12	1.2	1.241
9	2	31	0	1.2	1.153
[truncated: 161 more rows]
